# Supplementary material for: Analysis of Hyperexpanded T Cell Clones in SARS ‐ CoV ‐2 Vaccine‐Associated Liver Injury by Spatial Proteomics and Transcriptomics
Source: Liver Int. 2025 Jun 16;45(7):e70172. doi: 10.1111/liv.70172 (PMC12169079; doi:10.1111/liv.70172)
Supplement: Supplementary file 2 — Data S1. [file LIV-45-0-s001.xlsx]

## Sheet: Biopsy
Convergence Group ID	Variable	Joining	CDR3 AA	CDR3 NT	Diversity	Plus Counts	Minus Counts	Variable Mutation	Total Counts	Frequency	Rank	Variable Gene Allele	Diversity Gene Allele	Joining Gene Allele	Constant Gene	Sequence	Reference Sequence
0	TRBV2	TRBJ1-2	ASREDRGYYGYT	GCCAGCAGAGAAGACAGGGGATACTATGGCTACACC	TRBD1	62264	10565	0	72829	0.159583	1	1	1	1		CCACAAAGCTGGAGGACTCAGCCATGTACTTCTGTGCCAGCAGAGAAGACAGGGGATACTATGGCTACACCTTCGGTTCGGGGACCAGGTTAACCGTTGTAG	CCACAAAGCTGGAGGACTCAGCCATGTACTTCTGTGCCAGCAG----GACAGGGG--ACTATGGCTACACCTTCGGTTCGGGGACCAGGTTAACCGTTGTAG
0	TRBV27	TRBJ1-5	ASSLYAGSNQPQH	GCCAGCAGTTTATACGCAGGGAGCAATCAGCCCCAGCAT	TRBD1	8845	9863	0	18708	0.0409929	2	1	1	1		CGCCCAGCCCCAACCAGACCTCTCTGTACTTCTGTGCCAGCAGTTTATACGCAGGGAGCAATCAGCCCCAGCATTTTGGTGATGGGACTCGACTCTCCATCCTAG	CGCCCAGCCCCAACCAGACCTCTCTGTACTTCTGTGCCAGCAGTTTAT---CAGGGAGCAATCAGCCCCAGCATTTTGGTGATGGGACTCGACTCTCCATCCTAG
0	TRBV10-3	TRBJ2-1	AIGQGGDEQF	GCCATTGGACAGGGGGGCGATGAGCAGTTC	TRBD1	4036	4431	0	8467	0.0185528	3	1	1	1		ACCAGCTCCCAGACATCTGTGTACTTCTGTGCCATTGGACAGGGGGGCGATGAGCAGTTCTTCGGGCCAGGGACACGGCTCACCGTGCTAG	ACCAGCTCCCAGACATCTGTGTACTTCTGTGCCAT-GGACAGGGGG---ATGAGCAGTTCTTCGGGCCAGGGACACGGCTCACCGTGCTAG
0	TRBV7-2	TRBJ2-1	AGGRASYNEQF	GCAGGTGGCAGGGCCTCCTACAATGAGCAGTTC	TRBD1	4726	3495	0	8221	0.0180138	4	1	1	1		CCAGCGCACACAGCAGGAGGACTCGGCCGTGTATCTCTGTGCAGGTGGCAGGGCCTCCTACAATGAGCAGTTCTTCGGGCCAGGGACACGGCTCACCGTGCTAG	CCAGCGCACACAGCAGGAGGACTCGGCCGTGTATCTCTGTGC------CAGGG-CTCCTACAATGAGCAGTTCTTCGGGCCAGGGACACGGCTCACCGTGCTAG
0	TRBV2	TRBJ1-6	ASRDETGFNSPLH	GCCAGCAGGGACGAGACAGGGTTTAATTCACCCCTCCAC	TRBD1	3799	3659	0	7458	0.0163419	5	1	1	1		CCACAAAGCTGGAGGACTCAGCCATGTACTTCTGTGCCAGCAGGGACGAGACAGGGTTTAATTCACCCCTCCACTTTGGGAATGGGACCAGGCTCACTGTGACA	CCACAAAGCTGGAGGACTCAGCCATGTACTTCTGTGCCAGCAG------GACAGGG--TAATTCACCCCTCCACTTTGGGAATGGGACCAGGCTCACTGTGACA
0	TRBV10-3	TRBJ2-1	AIGTGSEQF	GCCATTGGGACAGGGAGTGAGCAGTTC	TRBD1	3642	3465	0	7107	0.0155728	6	1	1	1		ACCAGCTCCCAGACATCTGTGTACTTCTGTGCCATTGGGACAGGGAGTGAGCAGTTCTTCGGGCCAGGGACACGGCTCACCGTGCTAG	ACCAGCTCCCAGACATCTGTGTACTTCTGTGCCAT-GGGACAGGG--TGAGCAGTTCTTCGGGCCAGGGACACGGCTCACCGTGCTAG
0	TRBV5-6	TRBJ1-6	ASSMRDKYNSPLH	GCCAGCAGTATGAGGGACAAATATAATTCACCCCTCCAC	TRBD1	3607	3404	0	7011	0.0153625	7	1	1	1		GAACGCCTTGTTGCTGGGGGACTCGGCCCTCTATCTCTGTGCCAGCAGTATGAGGGACAAATATAATTCACCCCTCCACTTTGGGAATGGGACCAGGCTCACTGTGACAG	GAACGCCTTGTTGCTGGGGGACTCGGCCCTCTATCTCTGTGCCAGCAG-----GGGACA--TATAATTCACCCCTCCACTTTGGGAATGGGACCAGGCTCACTGTGACAG
0	TRBV2	TRBJ1-2	AREDRGYYGYT	GCCAGAGAAGACAGGGGATACTATGGCTACACC	TRBD1	6361	413	0	6774	0.0148431	8	1	1	1		CCACAAAGCTGGAGGACTCAGCCATGTACTTCTGTGCCAGAGAAGACAGGGGATACTATGGCTACACCTTCGGTTCGGGGACCAGGTTAACCGTTGTAG	CCACAAAGCTGGAGGACTCAGCCATGTACTTCTGTGCCAG----GACAGGGG--ACTATGGCTACACCTTCGGTTCGGGGACCAGGTTAACCGTTGTAG
0	TRBV6-1	TRBJ2-1	ASSDGSYNEQF	GCCAGCAGTGACGGGAGCTACAATGAGCAGTTC	TRBD2	2693	2824	0	5517	0.0120888	9	1	2	1		GCTCCCTCCCAGACATCTGTGTACTTCTGTGCCAGCAGTGACGGGAGCTACAATGAGCAGTTCTTCGGGCCAGGGACACGGCTCACCGTGCTAG	GCTCCCTCCCAGACATCTGTGTACTTCTGTGCCAGCAGTGACGGGAGCTACAATGAGCAGTTCTTCGGGCCAGGGACACGGCTCACCGTGCTAG
0	TRBV4-1	TRBJ1-1	ASSHESAEAF	GCCAGCAGCCACGAGAGTGCTGAAGCTTTC		3156	1674	0	4830	0.0105835	10	1		1		GCAGCCAGAAGACTCAGCCCTGTATCTCTGCGCCAGCAGCCACGAGAGTGCTGAAGCTTTCTTTGGACAAGGCACCAGACTCACAGTTGTAG	GCAGCCAGAAGACTCAGCCCTGTATCTCTGCGCCAGCAGCCA--------CTGAAGCTTTCTTTGGACAAGGCACCAGACTCACAGTTGTAG
0	TRBV2	TRBJ2-7	ASSGTPHYEQY	GCCAGCAGTGGAACTCCCCACTACGAGCAGTAC	TRBD2	2230	2459	0	4689	0.0102745	11	1	2	1		CCACAAAGCTGGAGGACTCAGCCATGTACTTCTGTGCCAGCAGTGGAACTCCCCACTACGAGCAGTACTTCGGGCCGGGCACCAGGCTCACGGTCACAG	CCACAAAGCTGGAGGACTCAGCCATGTACTTCTGTGCCAGCAGTG---CTCCC--CTACGAGCAGTACTTCGGGCCGGGCACCAGGCTCACGGTCACAG
0	TRBV15	TRBJ1-1	ATSESPATEAF	GCCACCAGCGAGAGCCCTGCCACTGAAGCTTTC		2169	2411	0	4580	0.0100357	12	2		1		GACGCAGCCATGTACCTGTGTGCCACCAGCGAGAGCCCTGCCACTGAAGCTTTCTTTGGACAAGGCACCAGACTCACAGTTGTAG	GACGCAGCCATGTACCTGTGTGCCACCAGC-----------CACTGAAGCTTTCTTTGGACAAGGCACCAGACTCACAGTTGTAG
0	TRBV20-1	TRBJ2-1	SAISETSSYEQF	AGTGCTATTAGTGAGACTAGCTCCTATGAGCAGTTC	TRBD2	2079	2252	0.025	4331	0.00949007	13	1	1	1		GCCCATCCTGAAGACAGCAGCTTCTACATCTCCAGTGCTATTAGTGAGACTAGCTCCTATGAGCAGTTCTTCGGGCCAGGGACACGGCTCACCGTGCTA	GCCCATCCTGAAGACAGCAGCTTCTACATCTGCAGTGCTA-------GACTAGC----ATGAGCAGTTCTTCGGGCCAGGGACACGGCTCACCGTGCTA
0	TRBV7-3	TRBJ1-1	ASSLKGHSTEAF	GCCAGCAGCTTAAAGGGACACAGCACTGAAGCTTTC	TRBD1	2597	1332	0	3929	0.0086092	14	1	1	1		CCAGCGCACAGAGCGGGGGGACTCAGCCGTGTATCTCTGTGCCAGCAGCTTAAAGGGACACAGCACTGAAGCTTTCTTTGGACAAGGCACCAGACTCACAGTTGTAG	CCAGCGCACAGAGCGGGGGGACTCAGCCGTGTATCTCTGTGCCAGCAGCTTAA-GGGACA---CACTGAAGCTTTCTTTGGACAAGGCACCAGACTCACAGTTGTAG
0	TRBV20-1	TRBJ1-5	SAEVRDRYNQPQH	AGTGCTGAGGTGAGGGACAGGTACAATCAGCCCCAGCAT	TRBD1	2036	1874	0	3910	0.00856757	15	1	1	1		GCCCATCCTGAAGACAGCAGCTTCTACATCTGCAGTGCTGAGGTGAGGGACAGGTACAATCAGCCCCAGCATTTTGGTGATGGGACTCGACTCTCCATCCTAG	GCCCATCCTGAAGACAGCAGCTTCTACATCTGCAGTGCT-------GGGACAGG--CAATCAGCCCCAGCATTTTGGTGATGGGACTCGACTCTCCATCCTAG
0	TRBV27	TRBJ1-5	ASSLYASNQPQH	GCCAGCAGTTTATACGCGAGCAATCAGCCCCAGCAT		2138	1716	0	3854	0.00844487	16	1		1		CGCCCAGCCCCAACCAGACCTCTCTGTACTTCTGTGCCAGCAGTTTATACGCGAGCAATCAGCCCCAGCATTTTGGTGATGGGACTCGACTCTCCATCCTAG	CGCCCAGCCCCAACCAGACCTCTCTGTACTTCTGTGCCAGCAGTTTAT-----AGCAATCAGCCCCAGCATTTTGGTGATGGGACTCGACTCTCCATCCTAG
0	TRBV10-3	TRBJ1-4	AISPGSTNEKLF	GCCATCAGTCCAGGTTCAACTAATGAAAAACTGTTT		1825	1982	0	3807	0.00834188	17	1		1		GCTCCCAGACATCTGTGTACTTCTGTGCCATCAGTCCAGGTTCAACTAATGAAAAACTGTTTTTTGGCAGTGGAACCCAGCTCTCTGTCTTGG	GCTCCCAGACATCTGTGTACTTCTGTGCCATCAGT-------CAACTAATGAAAAACTGTTTTTTGGCAGTGGAACCCAGCTCTCTGTCTTGG
0	TRBV7-2	TRBJ2-2	SSSPWALNTGELF	TCCAGCAGCCCCTGGGCATTGAACACCGGGGAGCTGTTT		1974	1766	0.02	3740	0.00819507	18	1		1		CCAGCGCACACAGCAGGAGGACTCGGCCGTGTATCTCTGTTCCAGCAGCCCCTGGGCATTGAACACCGGGGAGCTGTTTTTTGGAGAAGGCTCTAGGCTGACCGTACTGG	CCAGCGCACACAGCAGGAGGACTCGGCCGTGTATCTCTGTGCCAGCAGC-----------GAACACCGGGGAGCTGTTTTTTGGAGAAGGCTCTAGGCTGACCGTACTGG
0	TRBV2	TRBJ1-3	ASSDYSGNTIY	GCCAGCAGTGACTACTCTGGAAACACCATATAT	TRBD2	2069	1670	0	3739	0.00819288	19	1	1	1		CCACAAAGCTGGAGGACTCAGCCATGTACTTCTGTGCCAGCAGTGACTACTCTGGAAACACCATATATTTTGGAGAGGGAAGTTGGCTCACTGTTGTAG	CCACAAAGCTGGAGGACTCAGCCATGTACTTCTGTGCCAGCAGTGACTACTCTGGAAACACCATATATTTTGGAGAGGGAAGTTGGCTCACTGTTGTAG
0	TRBV9	TRBJ2-3	ASSISVGGPTDTQY	GCCAGCAGCATATCGGTAGGGGGACCCACAGATACGCAGTAT	TRBD1	1927	1709	0.023	3636	0.00796718	20	1	1	1		CTCTGGAGCTGGGGGACTCAGCTTTGTACTTCTGTGCCAGCAGCATATCGGTAGGGGGACCCACAGATACGCAGTATTTTGGCCCAGGCACCCGGCTGACAGTGCTCG	CTCTGGAGCTGGGGGACTCAGCTTTGTATTTCTGTGCCAGCAGC--------AGGGGG---CACAGATACGCAGTATTTTGGCCCAGGCACCCGGCTGACAGTGCTCG
0	TRBV4-1	TRBJ2-7	ASSQPLRSSYEQY	GCCAGCAGCCAACCTCTCCGAAGCTCCTACGAGCAGTAC		1999	1606	0	3605	0.00789926	21	1		1		GCAGCCAGAAGACTCAGCCCTGTATCTCTGCGCCAGCAGCCAACCTCTCCGAAGCTCCTACGAGCAGTACTTCGGGCCGGGCACCAGGCTCACGGTCACAG	GCAGCCAGAAGACTCAGCCCTGTATCTCTGCGCCAGCAGCCAA-----------CTCCTACGAGCAGTACTTCGGGCCGGGCACCAGGCTCACGGTCACAG
0	TRBV12-3	TRBJ1-5	ASSVPGLLTQH	GCCAGCAGTGTCCCGGGACTGTTGACCCAGCAT	TRBD2	1883	1692	0	3575	0.00783352	22	1	1	1		CAGAACCCAGGGACTCAGCTGTGTACTTCTGTGCCAGCAGTGTCCCGGGACTGTTGACCCAGCATTTTGGTGATGGGACTCGACTCTCCATCCTAG	CAGAACCCAGGGACTCAGCTGTGTACTTCTGTGCCAGCAGT-----GGGACT-----CCCAGCATTTTGGTGATGGGACTCGACTCTCCATCCTAG
0	TRBV27	TRBJ1-1	ASSGGNAAEAF	GCCAGCAGTGGGGGGAACGCCGCTGAAGCTTTC	TRBD2	2122	1307	0	3429	0.00751361	23	1	1	1		CGCCCAGCCCCAACCAGACCTCTCTGTACTTCTGTGCCAGCAGTGGGGGGAACGCCGCTGAAGCTTTCTTTGGACAAGGCACCAGACTCACAGTTGTAG	CGCCCAGCCCCAACCAGACCTCTCTGTACTTCTGTGCCAGCAGTGGGGGG-------CTGAAGCTTTCTTTGGACAAGGCACCAGACTCACAGTTGTAG
0	TRBV5-5	TRBJ1-6	ASSLVGRGNSPLH	GCCAGCAGCTTGGTAGGACGGGGGAATTCACCCCTCCAC	TRBD2	1621	1788	0	3409	0.00746978	24	1	1	1		GAACGCCTTGTTGCTGGGGGACTCGGCCCTGTATCTCTGTGCCAGCAGCTTGGTAGGACGGGGGAATTCACCCCTCCACTTTGGGAATGGGACCAGGCTCACTGTGACAG	GAACGCCTTGTTGCTGGGGGACTCGGCCCTGTATCTCTGTGCCAGCAGCTTGG-----CGGGGGAATTCACCCCTCCACTTTGGGAATGGGACCAGGCTCACTGTGACAG
0	TRBV7-9	TRBJ2-1	ASSFPLGLAGEAYNEQF	GCCAGCAGCTTCCCCCTTGGACTAGCGGGAGAAGCCTACAATGAGCAGTTC	TRBD2	2072	1326	0	3398	0.00744568	25	1	2	1		CCAGCGCACAGAGCAGGGGGACTCGGCCATGTATCTCTGTGCCAGCAGCTTCCCCCTTGGACTAGCGGGAGAAGCCTACAATGAGCAGTTCTTCGGGCCAGGGACACGGCTCACCGTGCTAG	CCAGCGCACAGAGCAGGGGGACTCGGCCATGTATCTCTGTGCCAGCAGCTT-------GGACTAGCGGGAG---CCTACAATGAGCAGTTCTTCGGGCCAGGGACACGGCTCACCGTGCTAG
0	TRBV28	TRBJ2-1	ASRSKGIGNEQF	GCCAGCAGGTCCAAGGGTATCGGCAATGAGCAGTTC		2232	1159	0	3391	0.00743034	26	1		1		CCGCCAGCACCAACCAGACATCTATGTACCTCTGTGCCAGCAGGTCCAAGGGTATCGGCAATGAGCAGTTCTTCGGGCCAGGGACACGGCTCACCGTGCTAG	CCGCCAGCACCAACCAGACATCTATGTACCTCTGTGCCAGCAG---------------CAATGAGCAGTTCTTCGGGCCAGGGACACGGCTCACCGTGCTAG
0	TRBV24-1	TRBJ2-2	ATRTGTGTTGELF	GCCACCAGAACCGGGACAGGGACCACCGGGGAGCTGTTT	TRBD1	1317	2027	0	3344	0.00732736	27	1	1	1		CCCCAACCAGACAGCTCTTTACTTCTGTGCCACCAGAACCGGGACAGGGACCACCGGGGAGCTGTTTTTTGGAGAAGGCTCTAGGCTGACCGTACTGG	CCCCAACCAGACAGCTCTTTACTTCTGTGCCACCAG----GGGACAGGG--CACCGGGGAGCTGTTTTTTGGAGAAGGCTCTAGGCTGACCGTACTGG
0	TRBV14	TRBJ1-4	ASSRWRRDEKLF	GCCAGCAGCCGGTGGCGCAGGGATGAAAAACTGTTT	TRBD1	1800	1521	0	3321	0.00727696	28	1	1	1		GCAGAACTGGAGGATTCTGGAGTTTATTTCTGTGCCAGCAGCCGGTGGCGCAGGGATGAAAAACTGTTTTTTGGCAGTGGAACCCAGCTCTCTGTCTTGG	GCAGAACTGGAGGATTCTGGAGTTTATTTCTGTGCCAGCAGCC-------CAGGGATGAAAAACTGTTTTTTGGCAGTGGAACCCAGCTCTCTGTCTTGG
0	TRBV5-4	TRBJ2-7	ASSQGQGFYEQY	GCCAGCAGTCAGGGACAGGGATTCTACGAGCAGTAC	TRBD1	1360	1839	0	3199	0.00700963	29	1	1	1		GGAGCTGGACGACTCGGCCCTGTATCTCTGTGCCAGCAGTCAGGGACAGGGATTCTACGAGCAGTACTTCGGGCCGGGCACCAGGCTCACGGTCACAG	GGAGCTGGACGACTCGGCCCTGTATCTCTGTGCCAGCAG---GGGACAGGG---CTACGAGCAGTACTTCGGGCCGGGCACCAGGCTCACGGTCACAG
0	TRBV6-2	TRBJ2-3	ASSYSTGTSGPKSTDTQY	GCCAGCAGTTACTCGACTGGGACTAGCGGGCCGAAAAGCACAGATACGCAGTAT	TRBD2	1319	1879	0	3198	0.00700744	30	1	1	1		GCTCCCTCCCAAACATCTGTGTACTTCTGTGCCAGCAGTTACTCGACTGGGACTAGCGGGCCGAAAAGCACAGATACGCAGTATTTTGGCCCAGGCACCCGGCTGACAGTGCTCG	GCTCCCTCCCAAACATCTGTGTACTTCTGTGCCAGCAGTTACTC----GGGACTAGCGGG------AGCACAGATACGCAGTATTTTGGCCCAGGCACCCGGCTGACAGTGCTCG
0	TRBV11-2	TRBJ2-3	ASLPRRTDTQY	GCCAGCTTACCAAGACGCACAGATACGCAGTAT		1546	1623	0	3169	0.0069439	31	1		1		GCAAAGCTTGAGGACTCGGCCGTGTATCTCTGTGCCAGCTTACCAAGACGCACAGATACGCAGTATTTTGGCCCAGGCACCCGGCTGACAGTGCTCG	GCAAAGCTTGAGGACTCGGCCGTGTATCTCTGTGCCAGC----------GCACAGATACGCAGTATTTTGGCCCAGGCACCCGGCTGACAGTGCTCG
0	TRBV6-1	TRBJ2-1	ASSPKNFWRGSYNEQF	GCCAGCAGCCCAAAGAATTTTTGGCGGGGTTCCTACAATGAGCAGTTC	TRBD2	1785	1359	0.023	3144	0.00688912	32	1	1	1		CGGCTGTTCCCTCCCAGACATCTGTGTACTTCTGTGCCAGCAGCCCAAAGAATTTTTGGCGGGGTTCCTACAATGAGCAGTTCTTCGGGCCAGGGACACGGCTCACCGTGCTAG	CGGCTGCTCCCTCCCAGACATCTGTGTACTTCTGTGCCAGCAG---------------GCGGGG-TCCTACAATGAGCAGTTCTTCGGGCCAGGGACACGGCTCACCGTGCTAG
0	TRBV11-2	TRBJ2-2	ASSAITRGGAAF	GCCAGCAGCGCCATAACACGAGGGGGAGCTGCTTTT	TRBD1	1462	1629	0	3091	0.00677298	33	1	1	1		GCAAAGCTTGAGGACTCGGCCGTGTATCTCTGTGCCAGCAGCGCCATAACACGAGGGGGAGCTGCTTTTTTTGGAGAAGGCTCTAGGCTGACCGTACTGG	GCAAAGCTTGAGGACTCGGCCGTGTATCTCTGTGCCAGCAGC-----------AGGGGG-------TTTTTTGGAGAAGGCTCTAGGCTGACCGTACTGG
0	TRBV27	TRBJ2-3	ASSHRTEDTQY	GCCAGCAGTCACCGGACAGAAGATACGCAGTAT	TRBD1	1699	1348	0	3047	0.00667657	34	1	1	1		CGCCCAGCCCCAACCAGACCTCTCTGTACTTCTGTGCCAGCAGTCACCGGACAGAAGATACGCAGTATTTTGGCCCAGGCACCCGGCTGACAGTGCTCG	CGCCCAGCCCCAACCAGACCTCTCTGTACTTCTGTGCCAGCAGT----GGACAG-AGATACGCAGTATTTTGGCCCAGGCACCCGGCTGACAGTGCTCG
0	TRBV7-7	TRBJ1-1	ASSLGRGTEAF	GCTAGCAGCTTAGGCCGGGGAACTGAAGCTTTC	TRBD2	1741	1270	0.019	3011	0.00659769	35	1	1	1		CAGCGCACAGAGCAGCGGGACTCAGCCATGTATCGCTGTGCTAGCAGCTTAGGCCGGGGAACTGAAGCTTTCTTTGGACAAGGCACCAGACTCACAGTTGTAG	CAGCGCACAGAGCAGCGGGACTCAGCCATGTATCGCTGTGCCAGCAGCTTAG--CGGGG-ACTGAAGCTTTCTTTGGACAAGGCACCAGACTCACAGTTGTAG
0	TRBV10-2	TRBJ2-7	ASSGTSLQHEQY	GCCAGCTCCGGGACTAGCTTGCAACACGAGCAGTAC	TRBD2	1560	1417	0	2977	0.00652319	36	1	1	1		ACCCGCTCCCAGACATCTGTGTATTTCTGCGCCAGCTCCGGGACTAGCTTGCAACACGAGCAGTACTTCGGGCCGGGCACCAGGCTCACGGTCACAG	ACCCGCTCCCAGACATCTGTGTATTTCTGCGCCAGC---GGGACTAGC-------ACGAGCAGTACTTCGGGCCGGGCACCAGGCTCACGGTCACAG
0	TRBV7-9	TRBJ1-1	ATSGGAEAF	GCCACGTCGGGGGGCGCTGAAGCTTTC	TRBD2	1914	1031	0	2945	0.00645307	37	1	1	1		CCAGCGCACAGAGCAGGGGGACTCGGCCATGTATCTCTGTGCCACGTCGGGGGGCGCTGAAGCTTTCTTTGGACAAGGCACCAGACTCACAGTTGTAG	CCAGCGCACAGAGCAGGGGGACTCGGCCATGTATCTCTGTGCCA---CGGGGGG--CTGAAGCTTTCTTTGGACAAGGCACCAGACTCACAGTTGTAG
0	TRBV6-2	TRBJ1-6	ASRLAGSGNSPLH	GCCAGCCGCCTTGCGGGATCCGGTAATTCACCCCTCCAC	TRBD2	1412	1505	0	2917	0.00639172	38	1	2	2		GCTCCCTCCCAAACATCTGTGTACTTCTGTGCCAGCCGCCTTGCGGGATCCGGTAATTCACCCCTCCACTTTGGGAACGGGACCAGGCTCACTGTGACAG	GCTCCCTCCCAAACATCTGTGTACTTCTGTGCCAGC------GCGGGA-----TAATTCACCCCTCCACTTTGGGAACGGGACCAGGCTCACTGTGACAG
0	TRBV20-1	TRBJ2-1	SARDLGRAGTSYNEQF	AGTGCTAGAGATCTTGGGAGGGCAGGCACGAGTTACAATGAGCAGTTC	TRBD2	1355	1442	0	2797	0.00612877	39	1	2	1		GCCCATCCTGAAGACAGCAGCTTCTACATCTGCAGTGCTAGAGATCTTGGGAGGGCAGGCACGAGTTACAATGAGCAGTTCTTCGGGCCAGGGACACGGCTCACCGTGCTAG	GCCCATCCTGAAGACAGCAGCTTCTACATCTGCAGTGCTAGAGA----GGGAGGG-----------TACAATGAGCAGTTCTTCGGGCCAGGGACACGGCTCACCGTGCTAG
0	TRBV7-2	TRBJ1-2	ASSLSLNYGYT	GCCAGCAGCTTAAGCCTGAACTATGGCTACACC		2727	52	0	2779	0.00608933	40	1		1		CCAGCGCACACAGCAGGAGGACTCGGCCGTGTATCTCTGTGCCAGCAGCTTAAGCCTGAACTATGGCTACACCTTCGGTTCGGGGACCAGGTTAACCGTTGTAG	CCAGCGCACACAGCAGGAGGACTCGGCCGTGTATCTCTGTGCCAGCAGCTTA------AACTATGGCTACACCTTCGGTTCGGGGACCAGGTTAACCGTTGTAG
0	TRBV11-2	TRBJ2-1	ASLGGVSGAYNEQF	GCCAGCTTAGGTGGGGTTAGCGGGGCCTACAATGAGCAGTTC	TRBD2	1309	1435	0	2744	0.00601264	41	1	1	1		GCAAAGCTTGAGGACTCGGCCGTGTATCTCTGTGCCAGCTTAGGTGGGGTTAGCGGGGCCTACAATGAGCAGTTCTTCGGGCCAGGGACACGGCTCACCGTGCTAG	GCAAAGCTTGAGGACTCGGCCGTGTATCTCTGTGCCAGC-----------TAGCGGGGCCTACAATGAGCAGTTCTTCGGGCCAGGGACACGGCTCACCGTGCTAG
0	TRBV10-2	TRBJ1-5	ASSDSGLNQPQH	GCCAGCAGTGATTCTGGGCTCAATCAGCCCCAGCAT		1445	1282	0	2727	0.00597539	42	1		1		ACCCGCTCCCAGACATCTGTGTATTTCTGCGCCAGCAGTGATTCTGGGCTCAATCAGCCCCAGCATTTTGGTGATGGGACTCGACTCTCCATCCTAG	ACCCGCTCCCAGACATCTGTGTATTTCTGCGCCAGCAGTGA---------CAATCAGCCCCAGCATTTTGGTGATGGGACTCGACTCTCCATCCTAG
0	TRBV18	TRBJ1-2	ASSSYPWARRAGYT	GCCAGCTCATCCTACCCGTGGGCGAGGCGTGCTGGCTACACC		2147	578	0	2725	0.00597101	43	1		1		CCAGCAGGTAGTGCGAGGAGATTCGGCAGCTTATTTCTGTGCCAGCTCATCCTACCCGTGGGCGAGGCGTGCTGGCTACACCTTCGGTTCGGGGACCAGGTTAACCGTTGTAG	CCAGCAGGTAGTGCGAGGAGATTCGGCAGCTTATTTCTGTGCCAGCTCA-----------------------TGGCTACACCTTCGGTTCGGGGACCAGGTTAACCGTTGTAG
0	TRBV6-5	TRBJ1-4	ASSYGVLSEKLF	GCCAGCAGTTATGGGGTATTGAGTGAAAAACTGTTT		1751	970	0	2721	0.00596224	44	1		1		CGGCTGCTCCCTCCCAGACATCTGTGTACTTCTGTGCCAGCAGTTATGGGGTATTGAGTGAAAAACTGTTTTTTGGCAGTGGAACCCAGCTCTCTGTCTTGG	CGGCTGCTCCCTCCCAGACATCTGTGTACTTCTGTGCCAGCAGTTA------------TGAAAAACTGTTTTTTGGCAGTGGAACCCAGCTCTCTGTCTTGG
0	TRBV21-1	TRBJ2-1	ASSKGDAGYNEQF	GCCAGCAGCAAAGGGGACGCGGGGTACAATGAGCAGTTC	TRBD2	1384	1320	0	2704	0.00592499	45	1	1	1		CCACGGAGTCAGGGGACACAGCACTGTATTTCTGTGCCAGCAGCAAAGGGGACGCGGGGTACAATGAGCAGTTCTTCGGGCCAGGGACACGGCTCACCGTGCTAG	CCACGGAGTCAGGGGACACAGCACTGTATTTCTGTGCCAGCAGCAAAG-----GCGGGGTACAATGAGCAGTTCTTCGGGCCAGGGACACGGCTCACCGTGCTAG
0	TRBV7-2	TRBJ2-1	ASSWTSGRSYNEQF	GCCAGCAGCTGGACTAGCGGGCGCTCCTACAATGAGCAGTTC	TRBD2	1532	1129	0	2661	0.00583077	46	1	1	1		CCAGCGCACACAGCAGGAGGACTCGGCCGTGTATCTCTGTGCCAGCAGCTGGACTAGCGGGCGCTCCTACAATGAGCAGTTCTTCGGGCCAGGGACACGGCTCACCGTGCTAG	CCAGCGCACACAGCAGGAGGACTCGGCCGTGTATCTCTGTGCCAGCAGCTGGACTAGCGGG--CTCCTACAATGAGCAGTTCTTCGGGCCAGGGACACGGCTCACCGTGCTAG
0	TRBV2	TRBJ2-3	ASSEAGADIDTQY	GCCAGCAGTGAAGCGGGGGCCGACATAGATACGCAGTAT	TRBD2	1176	1485	0	2661	0.00583077	46	1	1	1		CCACAAAGCTGGAGGACTCAGCCATGTACTTCTGTGCCAGCAGTGAAGCGGGGGCCGACATAGATACGCAGTATTTTGGCCCAGGCACCCGGCTGACAGTGCTCG	CCACAAAGCTGGAGGACTCAGCCATGTACTTCTGTGCCAGCAGTGAAGCGGGGG-------AGATACGCAGTATTTTGGCCCAGGCACCCGGCTGACAGTGCTCG
0	TRBV19	TRBJ2-1	ASSIVGGRAHNEQF	GCCAGTAGTATAGTCGGAGGCCGCGCCCACAATGAGCAGTTC	TRBD2	1765	871	0	2636	0.00577599	48	1	2	1		CGGCCCAAAAGAACCCGACAGCTTTCTATCTCTGTGCCAGTAGTATAGTCGGAGGCCGCGCCCACAATGAGCAGTTCTTCGGGCCAGGGACACGGCTCACCGTGCTAG	CGGCCCAAAAGAACCCGACAGCTTTCTATCTCTGTGCCAGTAGTATAG--GGAGG--------ACAATGAGCAGTTCTTCGGGCCAGGGACACGGCTCACCGTGCTAG
0	TRBV3-1	TRBJ1-2	ASSHTRGGGFDYGYT	GCCAGCAGCCACACCAGGGGAGGTGGATTCGACTATGGCTACACC	TRBD1	2373	230	0.024	2603	0.00570368	49	1	1	1		GGAGCTTGGTGACTCTGCTGTGTATTTCTTTGCCAGCAGCCACACCAGGGGAGGTGGATTCGACTATGGCTACACCTTCGGTTCGGGGACCAGGTTAACCGTTGTA	GGAGCTTGGTGACTCTGCTGTGTATTTCTGTGCCAGCAGCCA---CAGGGG-----------ACTATGGCTACACCTTCGGTTCGGGGACCAGGTTAACCGTTGTA
0	TRBV11-2	TRBJ2-1	ASSLGGVSGAYNEQF	GCCAGCAGCTTAGGTGGGGTTAGCGGGGCCTACAATGAGCAGTTC	TRBD2	985	1586	0	2571	0.00563356	50	1	1	1		GCAAAGCTTGAGGACTCGGCCGTGTATCTCTGTGCCAGCAGCTTAGGTGGGGTTAGCGGGGCCTACAATGAGCAGTTCTTCGGGCCAGGGACACGGCTCACCGTGCTAG	GCAAAGCTTGAGGACTCGGCCGTGTATCTCTGTGCCAGCAGCTTAG-------TAGCGGGGCCTACAATGAGCAGTTCTTCGGGCCAGGGACACGGCTCACCGTGCTAG
0	TRBV6-2	TRBJ2-3	ASSYTISTDTQY	GCCAGCAGTTACACCATTAGCACAGATACGCAGTAT		1026	1520	0	2546	0.00557878	51	1		1		GCTCCCTCCCAAACATCTGTGTACTTCTGTGCCAGCAGTTACACCATTAGCACAGATACGCAGTATTTTGGCCCAGGCACCCGGCTGACAGTGCTCG	GCTCCCTCCCAAACATCTGTGTACTTCTGTGCCAGCAGTTAC------AGCACAGATACGCAGTATTTTGGCCCAGGCACCCGGCTGACAGTGCTCG
0	TRBV30	TRBJ1-1	AWSKGLGNTEAF	GCCTGGAGTAAAGGGCTAGGGAACACTGAAGCTTTC		1056	1422	0	2478	0.00542978	52	1		1		CCTTCTCAGTGACTCTGGCTTCTATCTCTGTGCCTGGAGTAAAGGGCTAGGGAACACTGAAGCTTTCTTTGGACAAGGCACCAGACTCACAGTTGTAG	CCTTCTCAGTGACTCTGGCTTCTATCTCTGTGCCTGGAGT-----------GAACACTGAAGCTTTCTTTGGACAAGGCACCAGACTCACAGTTGTAG
0	TRBV12-3	TRBJ1-4	ASSFDTYATNEKLF	GCCAGCAGTTTTGACACCTATGCAACTAATGAAAAACTGTTT		1084	1394	0	2478	0.00542978	52	1		1		CAGAACCCAGGGACTCAGCTGTGTACTTCTGTGCCAGCAGTTTTGACACCTATGCAACTAATGAAAAACTGTTTTTTGGCAGTGGAACCCAGCTCTCTGTCTTGG	CAGAACCCAGGGACTCAGCTGTGTACTTCTGTGCCAGCAGTTT-----------CAACTAATGAAAAACTGTTTTTTGGCAGTGGAACCCAGCTCTCTGTCTTGG
0	TRBV7-2	TRBJ2-1	ASSLALAGGFNEQF	GCCAGCAGCTTAGCGCTGGCAGGGGGCTTCAATGAGCAGTTC	TRBD1	1130	1288	0	2418	0.00529831	54	1	1	1		CCAGCGCACACAGCAGGAGGACTCGGCCGTGTATCTCTGTGCCAGCAGCTTAGCGCTGGCAGGGGGCTTCAATGAGCAGTTCTTCGGGCCAGGGACACGGCTCACCGTGCTA	CCAGCGCACACAGCAGGAGGACTCGGCCGTGTATCTCTGTGCCAGCAGCTTAGC-----CAGGGGGC--CAATGAGCAGTTCTTCGGGCCAGGGACACGGCTCACCGTGCTA
0	TRBV7-3	TRBJ2-1	ASSLAGGPGNEQF	GCCAGCAGCTTAGCGGGAGGGCCGGGGAATGAGCAGTTC	TRBD2	1400	1016	0	2416	0.00529393	55	1	2	1		CCAGCGCACAGAGCGGGGGGACTCAGCCGTGTATCTCTGTGCCAGCAGCTTAGCGGGAGGGCCGGGGAATGAGCAGTTCTTCGGGCCAGGGACACGGCTCACCGTGCTAG	CCAGCGCACAGAGCGGGGGGACTCAGCCGTGTATCTCTGTGCCAGCAGCTTAGCGGGAGGG------AATGAGCAGTTCTTCGGGCCAGGGACACGGCTCACCGTGCTAG
0	TRBV20-1	TRBJ2-1	SARSFGTSIPNEQF	AGTGCTAGATCCTTCGGGACTAGCATACCCAATGAGCAGTTC	TRBD2	1198	1217	0	2415	0.00529174	56	1	1	1		GCCCATCCTGAAGACAGCAGCTTCTACATCTGCAGTGCTAGATCCTTCGGGACTAGCATACCCAATGAGCAGTTCTTCGGGCCAGGGACACGGCTCACCGTGCTAG	GCCCATCCTGAAGACAGCAGCTTCTACATCTGCAGTGCTAGA------GGGACTAGC-----CAATGAGCAGTTCTTCGGGCCAGGGACACGGCTCACCGTGCTAG
0	TRBV11-2	TRBJ2-1	ASRSGTSYNEQF	GCCAGCAGATCCGGGACCTCCTACAATGAGCAGTTC	TRBD2	1246	1156	0	2402	0.00526325	57	1	1	1		GCAAAGCTTGAGGACTCGGCCGTGTATCTCTGTGCCAGCAGATCCGGGACCTCCTACAATGAGCAGTTCTTCGGGCCAGGGACACGGCTCACCGTGCTAG	GCAAAGCTTGAGGACTCGGCCGTGTATCTCTGTGCCAGCAG----GGGACCTCCTACAATGAGCAGTTCTTCGGGCCAGGGACACGGCTCACCGTGCTAG
0	TRBV20-1	TRBJ2-1	SAISETSSYNEQF	AGTGCTATTAGTGAGACTAGCTCCTACAATGAGCAGTTC	TRBD2	1202	1200	0	2402	0.00526325	57	1	1	1		GCCCATCCTGAAGACAGCAGCTTCTACATCTGCAGTGCTATTAGTGAGACTAGCTCCTACAATGAGCAGTTCTTCGGGCCAGGGACACGGCTCACCGTGCTAG	GCCCATCCTGAAGACAGCAGCTTCTACATCTGCAGTGCTA-------GACTAGCTCCTACAATGAGCAGTTCTTCGGGCCAGGGACACGGCTCACCGTGCTAG
0	TRBV6-5	TRBJ2-7	ASSYSILQNYEQY	GCCAGCAGTTACAGCATTTTACAGAACTACGAGCAGTAC		1376	979	0	2355	0.00516026	59	1		1		CGGCTGCTCCCTCCCAGACATCTGTGTACTTCTGTGCCAGCAGTTACAGCATTTTACAGAACTACGAGCAGTACTTCGGGCCGGGCACCAGGCTCACGGTCACAG	CGGCTGCTCCCTCCCAGACATCTGTGTACTTCTGTGCCAGCAGTTAC--------------CTACGAGCAGTACTTCGGGCCGGGCACCAGGCTCACGGTCACAG
0	TRBV27	TRBJ2-1	ASSFDRGGYNEQF	GCCAGCAGTTTCGACAGGGGGGGATACAATGAGCAGTTC	TRBD1	1414	937	0.022	2351	0.0051515	60	1	1	1		CGCCCAGCCCCAACCAGACTTCTCTGTACTTCTGTGCCAGCAGTTTCGACAGGGGGGGATACAATGAGCAGTTCTTCGGGCCAGGGACACGGCTCACCGTGCTAG	CGCCCAGCCCCAACCAGACCTCTCTGTACTTCTGTGCCAGCAGTTT-GACAGGGGG---TACAATGAGCAGTTCTTCGGGCCAGGGACACGGCTCACCGTGCTAG
0	TRBV27	TRBJ2-1	ASSWRGEDEQF	GCCAGCAGTTGGAGGGGAGAGGATGAGCAGTTC	TRBD2	1319	1020	0	2339	0.0051252	61	1	2	1		CGCCCAGCCCCAACCAGACCTCTCTGTACTTCTGTGCCAGCAGTTGGAGGGGAGAGGATGAGCAGTTCTTCGGGCCAGGGACACGGCTCACCGTGCTAG	CGCCCAGCCCCAACCAGACCTCTCTGTACTTCTGTGCCAGCAGTTGGAGGG------ATGAGCAGTTCTTCGGGCCAGGGACACGGCTCACCGTGCTAG
0	TRBV27	TRBJ2-5	ASSFRLQETQY	GCCAGCAGTTTCCGGCTGCAAGAGACCCAGTAC		1235	1086	0	2321	0.00508576	62	1		1		CGCCCAGCCCCAACCAGACCTCTCTGTACTTCTGTGCCAGCAGTTTCCGGCTGCAAGAGACCCAGTACTTCGGGCCAGGCACGCGGCTCCTGGTGCTCG	CGCCCAGCCCCAACCAGACCTCTCTGTACTTCTGTGCCAGCAGTTT-------CAAGAGACCCAGTACTTCGGGCCAGGCACGCGGCTCCTGGTGCTCG
0	TRBV5-4	TRBJ2-3	ASSSTPGDTQY	GCCAGCAGCTCAACCCCCGGAGATACGCAGTAT		1169	1140	0.024	2309	0.00505947	63	1		1		GGAGCTGGACGACTCGCCCCTGTATCTCTGTGCCAGCAGCTCAACCCCCGGAGATACGCAGTATTTTGGCCCAGGCACCCGGCTGACAGTGCTCG	GGAGCTGGACGACTCGGCCCTGTATCTCTGTGCCAGCAGCT----------AGATACGCAGTATTTTGGCCCAGGCACCCGGCTGACAGTGCTCG
0	TRBV20-1	TRBJ1-4	SARDIKANEKLF	AGTGCTAGAGATATTAAGGCTAATGAAAAACTGTTT		1258	1017	0	2275	0.00498497	64	1		1		GCCCATCCTGAAGACAGCAGCTTCTACATCTGCAGTGCTAGAGATATTAAGGCTAATGAAAAACTGTTTTTTGGCAGTGGAACCCAGCTCTCTGTCTTGG	GCCCATCCTGAAGACAGCAGCTTCTACATCTGCAGTGCTAGAGA--------CTAATGAAAAACTGTTTTTTGGCAGTGGAACCCAGCTCTCTGTCTTGG
0	TRBV6-5	TRBJ1-4	ASSLTGGREKLF	GCCAGCAGTTTAACAGGGGGCAGAGAAAAACTGTTT	TRBD1	1559	679	0	2238	0.00490389	65	1	1	1		CGGCTGCTCCCTCCCAGACATCTGTGTACTTCTGTGCCAGCAGTTTAACAGGGGGCAGAGAAAAACTGTTTTTTGGCAGTGGAACCCAGCTCTCTGTCTTGG	CGGCTGCTCCCTCCCAGACATCTGTGTACTTCTGTGCCAGCAGTT--ACAGGGGGC---GAAAAACTGTTTTTTGGCAGTGGAACCCAGCTCTCTGTCTTGG
0	TRBV5-1	TRBJ1-1	ASSLLRGSTEAF	GCCAGCAGCTTGCTGAGGGGATCGACTGAAGCTTTC	TRBD1	1407	801	0	2208	0.00483816	66	1	1	1		GGAGCTGGGGGACTCGGCCCTTTATCTTTGCGCCAGCAGCTTGCTGAGGGGATCGACTGAAGCTTTCTTTGGACAAGGCACCAGACTCACAGTTGTAG	GGAGCTGGGGGACTCGGCCCTTTATCTTTGCGCCAGCAGCTTG---AGGGG----ACTGAAGCTTTCTTTGGACAAGGCACCAGACTCACAGTTGTAG
0	TRBV10-3	TRBJ2-3	AISTGPDTQY	GCCATCAGTACCGGCCCAGATACGCAGTAT		1010	1157	0	2167	0.00474832	67	1		1		ACCAGCTCCCAGACATCTGTGTACTTCTGTGCCATCAGTACCGGCCCAGATACGCAGTATTTTGGCCCAGGCACCCGGCTGACAGTGCTCG	ACCAGCTCCCAGACATCTGTGTACTTCTGTGCCATCAGT-------CAGATACGCAGTATTTTGGCCCAGGCACCCGGCTGACAGTGCTCG
0	TRBV7-8	TRBJ2-5	ASSLGGRWETQY	GCCAGCAGCTTAGGAGGTAGATGGGAGACCCAGTAC	TRBD2	1712	423	0	2135	0.0046782	68	1	2	1		CCAGCGCACACAGCAGGAGGACTCCGCCGTGTATCTCTGTGCCAGCAGCTTAGGAGGTAGATGGGAGACCCAGTACTTCGGGCCAGGCACGCGGCTCCTGGTGCTCG	CCAGCGCACACAGCAGGAGGACTCCGCCGTGTATCTCTGTGCCAGCAGCTTAGGAGG-------GAGACCCAGTACTTCGGGCCAGGCACGCGGCTCCTGGTGCTCG
0	TRBV20-1	TRBJ2-1	SASRPYNEQF	AGTGCTAGTCGGCCGTACAATGAGCAGTTC		1054	1046	0	2100	0.00460151	69	4		1		GCCCATCCTGAAGACAGCAGCTTCTACATCTGCAGTGCTAGTCGGCCGTACAATGAGCAGTTCTTCGGGCCAGGGACACGGCTCACCGTGCTAG	GCCCATCCTGAAGACAGCAGCTTCTACATCTGCAGTGCTAGT------TACAATGAGCAGTTCTTCGGGCCAGGGACACGGCTCACCGTGCTAG
0	TRBV7-3	TRBJ2-1	ASSWGGSRREQF	GCCAGCAGCTGGGGCGGGAGTCGGCGTGAGCAGTTC	TRBD2	1130	952	0	2082	0.00456207	70	1	2	1		CCAGCGCACAGAGCGGGGGGACTCAGCCGTGTATCTCTGTGCCAGCAGCTGGGGCGGGAGTCGGCGTGAGCAGTTCTTCGGGCCAGGGACACGGCTCACCGTGCTAG	CCAGCGCACAGAGCGGGGGGACTCAGCCGTGTATCTCTGTGCCAGCAGCT---GCGGGAG------TGAGCAGTTCTTCGGGCCAGGGACACGGCTCACCGTGCTAG
0	TRBV16	TRBJ1-5	ASSLGTGASPQH	GCCAGCAGCCTAGGGACAGGGGCTTCGCCCCAGCAT	TRBD1	1430	650	0	2080	0.00455769	71	1	1	1		ACGAAGCTTGAGGATTCAGCAGTGTATTTTTGTGCCAGCAGCCTAGGGACAGGGGCTTCGCCCCAGCATTTTGGTGATGGGACTCGACTCTCCATCCTAG	ACGAAGCTTGAGGATTCAGCAGTGTATTTTTGTGCCAGCAGCC--GGGACAGGGG----GCCCCAGCATTTTGGTGATGGGACTCGACTCTCCATCCTAG
0	TRBV11-2	TRBJ2-2	ASSAITRGGELF	GCCAGCAGCGCCATAACACGAGGGGGGGAGCTGTTT	TRBD2	791	1286	0	2077	0.00455111	72	1	1	1		GCAAAGCTTGAGGACTCGGCCGTGTATCTCTGTGCCAGCAGCGCCATAACACGAGGGGGGGAGCTGTTTTTTGGAGAAGGCTCTAGGCTGACCGTACTGG	GCAAAGCTTGAGGACTCGGCCGTGTATCTCTGTGCCAGCAGC------------GGGGGGGAGCTGTTTTTTGGAGAAGGCTCTAGGCTGACCGTACTGG
0	TRBV20-1	TRBJ2-7	SARPGQGVSYEQY	AGTGCTAGGCCCGGACAGGGAGTTTCCTACGAGCAGTAC	TRBD1	944	1117	0	2061	0.00451605	73	1	1	1		GCCCATCCTGAAGACAGCAGCTTCTACATCTGCAGTGCTAGGCCCGGACAGGGAGTTTCCTACGAGCAGTACTTCGGGCCGGGCACCAGGCTCACGGTCACAG	GCCCATCCTGAAGACAGCAGCTTCTACATCTGCAGTGCTAG----GGACAGGG----TCCTACGAGCAGTACTTCGGGCCGGGCACCAGGCTCACGGTCACAG
0	TRBV6-1	TRBJ1-2	ASTTPTPWARGYGYT	GCCAGCACTACACCCACCCCGTGGGCAAGGGGCTATGGCTACACC	TRBD1	2037	22	0	2059	0.00451167	74	1	1	1		GCTCCCTCCCAGACATCTGTGTACTTCTGTGCCAGCACTACACCCACCCCGTGGGCAAGGGGCTATGGCTACACCTTCGGTTCGGGGACCAGGTTAACCGTTGTAG	GCTCCCTCCCAGACATCTGTGTACTTCTGTGCCAGCA---------------------GGGGCTATGGCTACACCTTCGGTTCGGGGACCAGGTTAACCGTTGTAG
0	TRBV19	TRBJ1-2	ASSSPRTGDYGYT	GCCAGTAGTAGCCCGAGGACAGGGGACTATGGCTACACC	TRBD1	2048	8	0	2056	0.0045051	75	1	1	1		CGGCCCAAAAGAACCCGACAGCTTTCTATCTCTGTGCCAGTAGTAGCCCGAGGACAGGGGACTATGGCTACACCTTCGGTTCGGGGACCAGGTTAACCGTTGTA	CGGCCCAAAAGAACCCGACAGCTTTCTATCTCTGTGCCAGTAGTA------GGACAGGGGACTATGGCTACACCTTCGGTTCGGGGACCAGGTTAACCGTTGTA
0	TRBV27	TRBJ2-1	TSSWRGEDEQF	ACCAGCAGTTGGAGGGGGGAGGATGAGCAGTTC	TRBD1	1083	958	0.022	2041	0.00447223	76	1	1	1		CGCCCAGCCCCAACCAGACCTCTCTGTACTTCTGTACCAGCAGTTGGAGGGGGGAGGATGAGCAGTTCTTCGGGCCAGGGACACGGCTCACCGTGCTAG	CGCCCAGCCCCAACCAGACCTCTCTGTACTTCTGTGCCAGCAGTT--AGGGGG----ATGAGCAGTTCTTCGGGCCAGGGACACGGCTCACCGTGCTAG
0	TRBV2	TRBJ1-2	ASSDGQFDT	GCCAGCAGTGATGGACAGTTCGACACC	TRBD1	1706	332	0	2038	0.00446566	77	1	1	1		CCACAAAGCTGGAGGACTCAGCCATGTACTTCTGTGCCAGCAGTGATGGACAGTTCGACACCTTCGGTTCGGGGACCAGGTTAACCGTTGTAG	CCACAAAGCTGGAGGACTCAGCCATGTACTTCTGTGCCAGCAGTGA-GGACAG----ACACCTTCGGTTCGGGGACCAGGTTAACCGTTGTAG
0	TRBV4-3	TRBJ1-2	ASSQDDPGRESGYT	GCCAGCAGCCAAGATGACCCGGGACGCGAATCAGGCTACACC	TRBD1	1833	203	0	2036	0.00446127	78	1	1	1		GCAGCCAGAAGACTCGGCCCTGTATCTCTGCGCCAGCAGCCAAGATGACCCGGGACGCGAATCAGGCTACACCTTCGGTTCGGGGACCAGGTTAACCGTTGTAG	GCAGCCAGAAGACTCGGCCCTGTATCTCTGCGCCAGCAGCCAAGA------GGGAC--------GGCTACACCTTCGGTTCGGGGACCAGGTTAACCGTTGTAG
0	TRBV5-4	TRBJ2-1	ASSLGSGGLYNEQF	GCCAGCAGCTTGGGTTCGGGAGGGTTGTACAATGAGCAGTTC	TRBD2	989	1031	0	2020	0.00442621	79	1	2	1		GGAGCTGGACGACTCGGCCCTGTATCTCTGTGCCAGCAGCTTGGGTTCGGGAGGGTTGTACAATGAGCAGTTCTTCGGGCCAGGGACACGGCTCACCGTGCTAG	GGAGCTGGACGACTCGGCCCTGTATCTCTGTGCCAGCAGCTTGG---CGGGAGGG---TACAATGAGCAGTTCTTCGGGCCAGGGACACGGCTCACCGTGCTAG
0	TRBV9	TRBJ2-2	ASSVGGNTGELF	GCCAGCAGCGTAGGCGGAAACACCGGGGAGCTGTTT		1043	969	0	2012	0.00440868	80	1		1		CTCTGGAGCTGGGGGACTCAGCTTTGTATTTCTGTGCCAGCAGCGTAGGCGGAAACACCGGGGAGCTGTTTTTTGGAGAAGGCTCTAGGCTGACCGTACTGG	CTCTGGAGCTGGGGGACTCAGCTTTGTATTTCTGTGCCAGCAGCGTAG-----AACACCGGGGAGCTGTTTTTTGGAGAAGGCTCTAGGCTGACCGTACTGG
0	TRBV19	TRBJ2-1	ASAGTIYNEQF	GCCAGTGCCGGGACGATCTACAATGAGCAGTTC	TRBD2	1390	612	0	2002	0.00438677	81	1	1	1		CGGCCCAAAAGAACCCGACAGCTTTCTATCTCTGTGCCAGTGCCGGGACGATCTACAATGAGCAGTTCTTCGGGCCAGGGACACGGCTCACCGTGCTAG	CGGCCCAAAAGAACCCGACAGCTTTCTATCTCTGTGCCAGT---GGGAC---CTACAATGAGCAGTTCTTCGGGCCAGGGACACGGCTCACCGTGCTAG
0	TRBV11-2	TRBJ2-1	ASRSGTGSYNEQF	GCCAGCAGATCCGGGACCGGCTCCTACAATGAGCAGTTC	TRBD2	1130	864	0	1994	0.00436924	82	1	1	1		GCAAAGCTTGAGGACTCGGCCGTGTATCTCTGTGCCAGCAGATCCGGGACCGGCTCCTACAATGAGCAGTTCTTCGGGCCAGGGACACGGCTCACCGTGCTAG	GCAAAGCTTGAGGACTCGGCCGTGTATCTCTGTGCCAGCAG----GGGAC---CTCCTACAATGAGCAGTTCTTCGGGCCAGGGACACGGCTCACCGTGCTAG
0	TRBV19	TRBJ2-7	ASSPSGPPSYEQY	GCCAGTAGCCCATCAGGGCCTCCGTCCTACGAGCAGTAC	TRBD1	1289	684	0	1973	0.00432323	83	1	1	1		CGGCCCAAAAGAACCCGACAGCTTTCTATCTCTGTGCCAGTAGCCCATCAGGGCCTCCGTCCTACGAGCAGTACTTCGGGCCGGGCACCAGGCTCACGGTCACAG	CGGCCCAAAAGAACCCGACAGCTTTCTATCTCTGTGCCAGTAG-----CAGGG------TCCTACGAGCAGTACTTCGGGCCGGGCACCAGGCTCACGGTCACAG
0	TRBV6-1	TRBJ2-1	ASSASGGKNNEQF	GCCAGCAGTGCTAGCGGGGGGAAGAACAATGAGCAGTTC	TRBD2	1256	713	0	1969	0.00431446	84	1	1	1		CGGCTGCTCCCTCCCAGACATCTGTGTACTTCTGTGCCAGCAGTGCTAGCGGGGGGAAGAACAATGAGCAGTTCTTCGGGCCAGGGACACGGCTCACCGTGCTAG	CGGCTGCTCCCTCCCAGACATCTGTGTACTTCTGTGCCAGCAGTGCTAGCGGGGGG----ACAATGAGCAGTTCTTCGGGCCAGGGACACGGCTCACCGTGCTAG
0	TRBV4-3	TRBJ2-1	ASSQDPMGPYNEQF	GCCAGCAGCCAAGATCCCATGGGGCCCTACAATGAGCAGTTC	TRBD1	1080	884	0	1964	0.00430351	85	1	1	1		GCAGCCAGAAGACTCGGCCCTGTATCTCTGCGCCAGCAGCCAAGATCCCATGGGGCCCTACAATGAGCAGTTCTTCGGGCCAGGGACACGGCTCACCGTGCTA	GCAGCCAGAAGACTCGGCCCTGTATCTCTGCGCCAGCAGCCAAGA------GGGGCCCTACAATGAGCAGTTCTTCGGGCCAGGGACACGGCTCACCGTGCTA
0	TRBV5-1	TRBJ1-1	ASWGFDRATEAF	GCCAGCTGGGGATTTGACAGGGCCACTGAAGCTTTC	TRBD1	1172	781	0	1953	0.0042794	86	1	1	1		GGAGCTGGGGGACTCGGCCCTTTATCTTTGCGCCAGCTGGGGATTTGACAGGGCCACTGAAGCTTTCTTTGGACAAGGCACCAGACTCACAGTTGTAG	GGAGCTGGGGGACTCGGCCCTTTATCTTTGCGCCAGC---------GACAGGG-CACTGAAGCTTTCTTTGGACAAGGCACCAGACTCACAGTTGTAG
0	TRBV5-4	TRBJ1-2	ASSHFGGFNYGYT	GCCAGCAGTCATTTCGGGGGGTTCAACTATGGCTACACC	TRBD2	1749	192	0	1941	0.00425311	87	1	1	1		GGAGCTGGACGACTCGGCCCTGTATCTCTGTGCCAGCAGTCATTTCGGGGGGTTCAACTATGGCTACACCTTCGGTTCGGGGACCAGGTTAACCGTTGTAG	GGAGCTGGACGACTCGGCCCTGTATCTCTGTGCCAGCAG------CGGGGGG---AACTATGGCTACACCTTCGGTTCGGGGACCAGGTTAACCGTTGTAG
0	TRBV5-4	TRBJ2-2	ASSWYGELF	GCCAGCAGCTGGTACGGGGAGCTGTTT		876	1050	0	1926	0.00422024	88	1		1		GGAGCTGGACGACTCGGCCCTGTATCTCTGTGCCAGCAGCTGGTACGGGGAGCTGTTTTTTGGAGAAGGCTCTAGGCTGACCGTACTGG	GGAGCTGGACGACTCGGCCCTGTATCTCTGTGCCAGCAGCT----CGGGGAGCTGTTTTTTGGAGAAGGCTCTAGGCTGACCGTACTGG
0	TRBV27	TRBJ2-1	ASRAVEQF	GCCAGCAGGGCGGTTGAGCAGTTC		1077	808	0	1885	0.0041304	89	1		1		CGCCCAGCCCCAACCAGACCTCTCTGTACTTCTGTGCCAGCAGGGCGGTTGAGCAGTTCTTCGGGCCAGGGACACGGCTCACCGTGCTAG	CGCCCAGCCCCAACCAGACCTCTCTGTACTTCTGTGCCAGCAG------TGAGCAGTTCTTCGGGCCAGGGACACGGCTCACCGTGCTAG
0	TRBV28	TRBJ2-5	ASNPLAYQETQY	GCCAGCAACCCCCTAGCGTACCAAGAGACCCAGTAC	TRBD2	1114	749	0	1863	0.0040822	90	1	1	1		CCGCCAGCACCAACCAGACATCTATGTACCTCTGTGCCAGCAACCCCCTAGCGTACCAAGAGACCCAGTACTTCGGGCCAGGCACGCGGCTCCTGGTGCTCG	CCGCCAGCACCAACCAGACATCTATGTACCTCTGTGCCAGCA-----CTAGCG-ACCAAGAGACCCAGTACTTCGGGCCAGGCACGCGGCTCCTGGTGCTCG
0	TRBV28	TRBJ2-1	ASSPWTGLAGVLNEQF	GCCAGCAGTCCTTGGACTGGACTAGCTGGAGTTCTCAATGAGCAGTTC	TRBD2	1171	689	0	1860	0.00407562	91	1	1	1		CCGCCAGCACCAACCAGACATCTATGTACCTCTGTGCCAGCAGTCCTTGGACTGGACTAGCTGGAGTTCTCAATGAGCAGTTCTTCGGGCCAGGGACACGGCTCACCGTGCTAG	CCGCCAGCACCAACCAGACATCTATGTACCTCTGTGCCAGCAGT---------GGACTAGC---------CAATGAGCAGTTCTTCGGGCCAGGGACACGGCTCACCGTGCTAG
0	TRBV9	TRBJ1-1	ASSVLPAQGEAF	GCCAGCAGCGTCCTCCCCGCGCAGGGTGAAGCTTTC	TRBD1	1188	661	0	1849	0.00405152	92	1	1	1		CTCTGGAGCTGGGGGACTCAGCTTTGTATTTCTGTGCCAGCAGCGTCCTCCCCGCGCAGGGTGAAGCTTTCTTTGGACAAGGCACCAGACTCACAGTTGTAG	CTCTGGAGCTGGGGGACTCAGCTTTGTATTTCTGTGCCAGCAGCGT----------CAGGGTGAAGCTTTCTTTGGACAAGGCACCAGACTCACAGTTGTAG
0	TRBV20-1	TRBJ2-7	SARTPGTSTYEQY	AGTGCTAGAACCCCCGGGACTAGCACCTACGAGCAGTAC	TRBD2	839	1003	0	1842	0.00403618	93	1	1	1		GCCCATCCTGAAGACAGCAGCTTCTACATCTGCAGTGCTAGAACCCCCGGGACTAGCACCTACGAGCAGTACTTCGGGCCGGGCACCAGGCTCACGGTCACAG	GCCCATCCTGAAGACAGCAGCTTCTACATCTGCAGTGCTAGA------GGGACTAGC-CCTACGAGCAGTACTTCGGGCCGGGCACCAGGCTCACGGTCACAG
0	TRBV5-1	TRBJ2-1	ASSLGLGAAYNEQF	GCCAGCAGCTTGGGGCTGGGGGCAGCCTACAATGAGCAGTTC	TRBD1	922	887	0	1809	0.00396387	94	1	1	1		GGAGCTGGGGGACTCGGCCCTTTATCTTTGCGCCAGCAGCTTGGGGCTGGGGGCAGCCTACAATGAGCAGTTCTTCGGGCCAGGGACACGGCTCACCGTGCTAG	GGAGCTGGGGGACTCGGCCCTTTATCTTTGCGCCAGCAGCTTGG----GGGGGC--CCTACAATGAGCAGTTCTTCGGGCCAGGGACACGGCTCACCGTGCTAG
0	TRBV10-3	TRBJ2-5	ASSEGGWETQY	GCCTCCTCCGAGGGGGGTTGGGAGACCCAGTAC	TRBD1	845	944	0	1789	0.00392005	95	1	1	1		ACCAGCTCCCAGACATCTGTGTACTTCTGTGCCTCCTCCGAGGGGGGTTGGGAGACCCAGTACTTCGGGCCAGGCACGCGGCTCCTGGTGCTCG	ACCAGCTCCCAGACATCTGTGTACTTCTGTGCC-------AGGGGG-----GAGACCCAGTACTTCGGGCCAGGCACGCGGCTCCTGGTGCTCG
0	TRBV4-1	TRBJ2-7	ASSQQGSNYEQY	GCCAGCAGCCAACAGGGAAGTAACTACGAGCAGTAC	TRBD1	852	927	0	1779	0.00389814	96	1	1	1		GCCAGAAGACTCAGCCCTGTATCTCTGCGCCAGCAGCCAACAGGGAAGTAACTACGAGCAGTACTTCGGGCCGGGCACCAGGCTCACGGTCACAG	GCCAGAAGACTCAGCCCTGTATCTCTGCGCCAGCAGCCAACAGGG------CTACGAGCAGTACTTCGGGCCGGGCACCAGGCTCACGGTCACAG
0	TRBV5-8	TRBJ2-1	ASSHRDWSYNEQF	GCCAGCAGCCACCGGGACTGGTCCTACAATGAGCAGTTC	TRBD2	1008	768	0	1776	0.00389156	97	1	1	1		GGAGCTGGAGGACTCGGCCCTGTATCTCTGTGCCAGCAGCCACCGGGACTGGTCCTACAATGAGCAGTTCTTCGGGCCAGGGACACGGCTCACCGTGCTAG	GGAGCTGGAGGACTCGGCCCTGTATCTCTGTGCCAGCAGC----GGGACT--TCCTACAATGAGCAGTTCTTCGGGCCAGGGACACGGCTCACCGTGCTAG
0	TRBV5-4	TRBJ2-1	ASSPEGLAGGWEQF	GCCAGCAGCCCGGAGGGACTAGCGGGGGGTTGGGAGCAGTTC	TRBD2	934	838	0	1772	0.0038828	98	1	1	1		GGAGCTGGACGACTCGGCCCTGTATCTCTGTGCCAGCAGCCCGGAGGGACTAGCGGGGGGTTGGGAGCAGTTCTTCGGGCCAGGGACACGGCTCACCGTGCTAG	GGAGCTGGACGACTCGGCCCTGTATCTCTGTGCCAGCAGC-----GGGACTAGCGGGGGG----GAGCAGTTCTTCGGGCCAGGGACACGGCTCACCGTGCTAG
0	TRBV15	TRBJ2-3	ATSSPNPGSGQY	GCCACCAGCAGTCCCAATCCGGGCTCGGGGCAGTAT	TRBD1	396	1352	0	1748	0.00383021	99	2	1	1		CACCAGGCCTGGGGGACGCAGCCATGTACCTGTGTGCCACCAGCAGTCCCAATCCGGGCTCGGGGCAGTATTTTGGCCCAGGCACCCGGCTGACAGTGCTCG	CACCAGGCCTGGGGGACGCAGCCATGTACCTGTGTGCCACCAGC-----------------GGGGCAGTATTTTGGCCCAGGCACCCGGCTGACAGTGCTCG
0	TRBV28	TRBJ2-1	ASSFGGPDTPNEQF	GCCAGCAGTTTTGGGGGACCCGATACACCCAATGAGCAGTTC	TRBD2	1113	622	0	1735	0.00380172	100	1	1	1		CCGCCAGCACCAACCAGACATCTATGTACCTCTGTGCCAGCAGTTTTGGGGGACCCGATACACCCAATGAGCAGTTCTTCGGGCCAGGGACACGGCTCACCGTGCTAG	CCGCCAGCACCAACCAGACATCTATGTACCTCTGTGCCAGCAGTTT-GGGGG------------CAATGAGCAGTTCTTCGGGCCAGGGACACGGCTCACCGTGCTAG
0	TRBV20-1	TRBJ2-7	SARGLAALYEQY	AGTGCTAGGGGACTAGCGGCACTCTACGAGCAGTAC	TRBD2	783	949	0	1732	0.00379515	101	1	1	1		GCCCATCCTGAAGACAGCAGCTTCTACATCTGCAGTGCTAGGGGACTAGCGGCACTCTACGAGCAGTACTTCGGGCCGGGCACCAGGCTCACGGTCACAG	GCCCATCCTGAAGACAGCAGCTTCTACATCTGCAGTGCTAGGGGACTAGCGG----CTACGAGCAGTACTTCGGGCCGGGCACCAGGCTCACGGTCACAG
0	TRBV15	TRBJ2-3	ATSRADAYRVWQY	GCCACCAGCAGGGCCGACGCCTACAGGGTTTGGCAGTAT	TRBD1	299	1432	0.023	1731	0.00379296	102	2	1	1		CACCAGGCCTGGGGGATGCAGCCATGTACCTGTGTGCCACCAGCAGGGCCGACGCCTACAGGGTTTGGCAGTATTTTGGCCCAGGCACCCGGCTGACAGTGCTCG	CACCAGGCCTGGGGGACGCAGCCATGTACCTGTGTGCCACCAGC-------------ACAGGG----GCAGTATTTTGGCCCAGGCACCCGGCTGACAGTGCTCG
0	TRBV10-3	TRBJ2-5	AISEGPETQY	GCCATCAGTGAGGGGCCGGAGACCCAGTAC	TRBD1	807	919	0	1726	0.003782	103	1	1	1		CCAGCTCCCAGACATCTGTGTACTTCTGTGCCATCAGTGAGGGGCCGGAGACCCAGTACTTCGGGCCAGGCACGCGGCTCCTGGTGCTCG	CCAGCTCCCAGACATCTGTGTACTTCTGTGCCATCAGTGAGGGGC--GAGACCCAGTACTTCGGGCCAGGCACGCGGCTCCTGGTGCTCG
0	TRBV5-1	TRBJ2-5	ASSYEATRRLETQY	GCCAGCAGCTATGAAGCTACTAGGAGACTAGAGACCCAGTAC	TRBD2	883	842	0	1725	0.00377981	104	1	1	1		GGAGCTGGGGGACTCGGCCCTTTATCTTTGCGCCAGCAGCTATGAAGCTACTAGGAGACTAGAGACCCAGTACTTCGGGCCAGGCACGCGGCTCCTGGTGCTCG	GGAGCTGGGGGACTCGGCCCTTTATCTTTGCGCCAGCAGCT---------------GACTAGAGACCCAGTACTTCGGGCCAGGCACGCGGCTCCTGGTGCTCG
0	TRBV20-1	TRBJ1-1	SARGTGQGGGTEAF	AGTGCTAGAGGCACGGGACAGGGAGGGGGCACTGAAGCTTTC	TRBD1	907	816	0	1723	0.00377543	105	1	1	1		GCCCATCCTGAAGACAGCAGCTTCTACATCTGCAGTGCTAGAGGCACGGGACAGGGAGGGGGCACTGAAGCTTTCTTTGGACAAGGCACCAGACTCACAGTTGTAG	GCCCATCCTGAAGACAGCAGCTTCTACATCTGCAGTGCTAGAG----GGGACAGGG------CACTGAAGCTTTCTTTGGACAAGGCACCAGACTCACAGTTGTAG
0	TRBV12-3	TRBJ1-2	VSSRWEGQGDGYT	GTCAGCAGTCGGTGGGAGGGACAGGGCGATGGCTACACC	TRBD1	1657	61	0.024	1718	0.00376447	106	1	1	1		CAGAACCCAGGGACTCAGCTGTGTACTTCTGTGTCAGCAGTCGGTGGGAGGGACAGGGCGATGGCTACACCTTCGGTTCGGGGACCAGGTTAACCGTTGTAG	CAGAACCCAGGGACTCAGCTGTGTACTTCTGTGCCAGCAGT--------GGGACAGGG--ATGGCTACACCTTCGGTTCGGGGACCAGGTTAACCGTTGTAG
0	TRBV6-6	TRBJ2-1	ASSLGTSGGVSNEQF	GCCAGCAGCCTTGGGACTAGCGGGGGGGTGTCGAATGAGCAGTTC	TRBD2	651	1067	0	1718	0.00376447	106	5	1	1		CTGTGTACTTCTGTGCCAGCAGCCTTGGGACTAGCGGGGGGGTGTCGAATGAGCAGTTCTTCGGGCCAGGGACACGGCTCACCGTGCTAG	CTGTGTACTTCTGTGCCAGCAGC---GGGACTAGCGGGGGGG-----AATGAGCAGTTCTTCGGGCCAGGGACACGGCTCACCGTGCTAG
0	TRBV20-1	TRBJ1-1	SASGFNQAGTEAF	AGTGCTAGTGGTTTTAATCAGGCGGGCACTGAAGCTTTC	TRBD2	925	792	0	1717	0.00376228	108	4	1	1		GCCCATCCTGAAGACAGCAGCTTCTACATCTGCAGTGCTAGTGGTTTTAATCAGGCGGGCACTGAAGCTTTCTTTGGACAAGGCACCAGACTCACAGTTGTAG	GCCCATCCTGAAGACAGCAGCTTCTACATCTGCAGTGCTAGT------------GCGGGCACTGAAGCTTTCTTTGGACAAGGCACCAGACTCACAGTTGTAG
0	TRBV12-3	TRBJ2-1	ASTSWGGTKNEQF	GCCAGCACCTCATGGGGGGGAACAAAGAATGAGCAGTTC	TRBD2	740	947	0	1687	0.00369655	109	1	1	1		CAGAACCCAGGGACTCAGCTGTGTACTTCTGTGCCAGCACCTCATGGGGGGGAACAAAGAATGAGCAGTTCTTCGGGCCAGGGACACGGCTCACCGTGCTAG	CAGAACCCAGGGACTCAGCTGTGTACTTCTGTGCCAGCA------GGGGGGG-------AATGAGCAGTTCTTCGGGCCAGGGACACGGCTCACCGTGCTAG
0	TRBV4-1	TRBJ1-1	ASSLKQVGTEAF	GCCAGCAGCCTAAAGCAAGTGGGAACTGAAGCTTTC		1048	635	0	1683	0.00368778	110	1		1		GCAGCCAGAAGACTCAGCCCTGTATCTCTGCGCCAGCAGCCTAAAGCAAGTGGGAACTGAAGCTTTCTTTGGACAAGGCACCAGACTCACAGTTGTAG	GCAGCCAGAAGACTCAGCCCTGTATCTCTGCGCCAGCAGCC--------------ACTGAAGCTTTCTTTGGACAAGGCACCAGACTCACAGTTGTAG
0	TRBV5-6	TRBJ2-1	ASSFRFMDEQF	GCCAGCAGCTTCCGGTTTATGGATGAGCAGTTC		725	936	0	1661	0.00363957	111	1		1		GAACGCCTTGTTGCTGGGGGACTCGGCCCTCTATCTCTGTGCCAGCAGCTTCCGGTTTATGGATGAGCAGTTCTTCGGGCCAGGGACACGGCTCACCGTGCTAG	GAACGCCTTGTTGCTGGGGGACTCGGCCCTCTATCTCTGTGCCAGCAGCTT-----------ATGAGCAGTTCTTCGGGCCAGGGACACGGCTCACCGTGCTAG
0	TRBV27	TRBJ2-7	ASSHRGDGYEQY	GCCAGCAGTCACAGGGGGGATGGTTACGAGCAGTAC	TRBD1	868	743	0	1611	0.00353001	112	1	1	1		CGCCCAGCCCCAACCAGACCTCTCTGTACTTCTGTGCCAGCAGTCACAGGGGGGATGGTTACGAGCAGTACTTCGGGCCGGGCACCAGGCTCACGGTCACAG	CGCCCAGCCCCAACCAGACCTCTCTGTACTTCTGTGCCAGCAGT-ACAGGGGG------TACGAGCAGTACTTCGGGCCGGGCACCAGGCTCACGGTCACAG
0	TRBV27	TRBJ2-1	ASSLRQEYEQF	GCCAGCAGTTTGAGACAGGAGTATGAGCAGTTC	TRBD1	880	693	0	1573	0.00344675	113	1	1	1		CGCCCAGCCCCAACCAGACCTCTCTGTACTTCTGTGCCAGCAGTTTGAGACAGGAGTATGAGCAGTTCTTCGGGCCAGGGACACGGCTCACCGTGCTAG	CGCCCAGCCCCAACCAGACCTCTCTGTACTTCTGTGCCAGCAGTTT--GACAGG---ATGAGCAGTTCTTCGGGCCAGGGACACGGCTCACCGTGCTAG
0	TRBV27	TRBJ2-7	ASSPRREYEQY	GCCAGCAGTCCCCGACGGGAATACGAGCAGTAC	TRBD2	787	781	0	1568	0.00343579	114	1	2	1		CGCCCAGCCCCAACCAGACCTCTCTGTACTTCTGTGCCAGCAGTCCCCGACGGGAATACGAGCAGTACTTCGGGCCGGGCACCAGGCTCACGGTCACAG	CGCCCAGCCCCAACCAGACCTCTCTGTACTTCTGTGCCAGCAGT------CGGGA-TACGAGCAGTACTTCGGGCCGGGCACCAGGCTCACGGTCACAG
0	TRBV6-2	TRBJ2-7	ASRLNWGGSYEQY	GCCAGCAGGCTGAACTGGGGGGGATCCTACGAGCAGTAC	TRBD2	635	928	0	1563	0.00342484	115	1	1	1		GCTCCCTCCCAAACATCTGTGTACTTCTGTGCCAGCAGGCTGAACTGGGGGGGATCCTACGAGCAGTACTTCGGGCCGGGCACCAGGCTCACGGTCACAG	GCTCCCTCCCAAACATCTGTGTACTTCTGTGCCAGCAG--------GGGGGGG-TCCTACGAGCAGTACTTCGGGCCGGGCACCAGGCTCACGGTCACAG
0	TRBV24-1	TRBJ1-4	ATGAGTEEEKLF	GCCACCGGTGCCGGGACAGAGGAAGAAAAACTGTTT	TRBD1	788	758	0.029	1546	0.00338759	116	1	1	1		CCCCAACCAGACAGTTCTTTACTTCTGTGCCACCGGTGCCGGGACAGAGGAAGAAAAACTGTTTTTTGGCAGTGGAACCCAGCTCTCTGTCTTGG	CCCCAACCAGACAGCTCTTTACTTCTGTGCCACC------GGGACAG-----GAAAAACTGTTTTTTGGCAGTGGAACCCAGCTCTCTGTCTTGG
0	TRBV6-6	TRBJ2-7	ASSPSGSPYEQY	GCCAGCAGTCCTTCCGGGAGCCCCTACGAGCAGTAC	TRBD2	470	1072	0	1542	0.00337882	117	4	2	1		GCTCCCTCCCAGACATCTGTGTACTTCTGTGCCAGCAGTCCTTCCGGGAGCCCCTACGAGCAGTACTTCGGGCCGGGCACCAGGCTCACGGTCACAG	GCTCCCTCCCAGACATCTGTGTACTTCTGTGCCAGCAGTC----CGGGAG--CCTACGAGCAGTACTTCGGGCCGGGCACCAGGCTCACGGTCACAG
0	TRBV5-4	TRBJ2-1	ASSLARTQF	GCCAGCAGCTTGGCCCGGACGCAGTTC		844	676	0	1520	0.00333062	118	1		1		GGAGCTGGACGACTCGGCCCTGTATCTCTGTGCCAGCAGCTTGGCCCGGACGCAGTTCTTCGGGCCAGGGACACGGCTCACCGTGCTAG	GGAGCTGGACGACTCGGCCCTGTATCTCTGTGCCAGCAGCTTGG-------GCAGTTCTTCGGGCCAGGGACACGGCTCACCGTGCTAG
0	TRBV5-5	TRBJ2-7	ASSLPMRAGTEQY	GCCAGCAGCTTGCCGATGCGGGCGGGTACCGAGCAGTAC	TRBD2	646	862	0	1508	0.00330432	119	1	1	1		GAACGCCTTGTTGCTGGGGGACTCGGCCCTGTATCTCTGTGCCAGCAGCTTGCCGATGCGGGCGGGTACCGAGCAGTACTTCGGGCCGGGCACCAGGCTCACGGTCACAG	GAACGCCTTGTTGCTGGGGGACTCGGCCCTGTATCTCTGTGCCAGCAGCTTG---------GCGGG---CGAGCAGTACTTCGGGCCGGGCACCAGGCTCACGGTCACAG
0	TRBV6-2	TRBJ1-1	ASSSTGGTEAF	GCCAGCAGTTCTACAGGGGGTACTGAAGCTTTC	TRBD1	630	825	0	1455	0.00318819	120	1	1	1		GCTCCCTCCCAAACATCTGTGTACTTCTGTGCCAGCAGTTCTACAGGGGGTACTGAAGCTTTCTTTGGACAAGGCACCAGACTCACAGTTGTAG	GCTCCCTCCCAAACATCTGTGTACTTCTGTGCCAGCAGTT--ACAGGGGG-ACTGAAGCTTTCTTTGGACAAGGCACCAGACTCACAGTTGTAG
0	TRBV15	TRBJ2-1	ATSRVRGALDEQF	GCCACCAGCAGAGTCAGGGGTGCCCTCGATGAGCAGTTC	TRBD1	355	1078	0	1433	0.00313998	121	2	1	1		CACCAGGCCTGGGGGACGCAGCCATGTACCTGTGTGCCACCAGCAGAGTCAGGGGTGCCCTCGATGAGCAGTTCTTCGGGCCAGGGACACGGCTCACCGTGCTAG	CACCAGGCCTGGGGGACGCAGCCATGTACCTGTGTGCCACCAGC-----CAGGGG--------ATGAGCAGTTCTTCGGGCCAGGGACACGGCTCACCGTGCTAG
0	TRBV9	TRBJ2-5	ASSVWDSEEIQY	GCCAGCAGCGTATGGGACTCCGAAGAGATCCAGTAC	TRBD2	760	632	0.043	1392	0.00305014	122	1	1	1		CTCTGGAGCTGGGGGACTCAGCTTTGTATTTCCTTGCCAGCAGCGTATGGGACTCCGAAGAGATCCAGTACTTCGGGCCAGGCACGCGGCTCCTGGTGCTC	CTCTGGAGCTGGGGGACTCAGCTTTGTATTTCTGTGCCAGCAGCGTA-GGGACT---AAGAGACCCAGTACTTCGGGCCAGGCACGCGGCTCCTGGTGCTC
0	TRBV16	TRBJ2-7	ASSYPGEQY	GCCAGCAGCTACCCCGGCGAGCAGTAC	TRBD2	815	575	0	1390	0.00304576	123	1	1	1		ACGAAGCTTGAGGATTCAGCAGTGTATTTTTGTGCCAGCAGCTACCCCGGCGAGCAGTACTTCGGGCCGGGCACCAGGCTCACGGTCACAG	ACGAAGCTTGAGGATTCAGCAGTGTATTTTTGTGCCAGCAGC--CCCCG-CGAGCAGTACTTCGGGCCGGGCACCAGGCTCACGGTCACAG
0	TRBV9	TRBJ2-1	ASSELAGINEQF	GCCAGCAGCGAACTAGCGGGGATCAATGAGCAGTTC	TRBD2	797	562	0	1359	0.00297783	124	1	1	1		CTCTGGAGCTGGGGGACTCAGCTTTGTATTTCTGTGCCAGCAGCGAACTAGCGGGGATCAATGAGCAGTTCTTCGGGCCAGGGACACGGCTCACCGTGCTAG	CTCTGGAGCTGGGGGACTCAGCTTTGTATTTCTGTGCCAGCAGCG-ACTAGCGGGG--CAATGAGCAGTTCTTCGGGCCAGGGACACGGCTCACCGTGCTAG
0	TRBV15	TRBJ2-1	ATSRVLGKLSYNEQF	GCCACCAGCAGAGTTCTGGGGAAACTCAGCTACAATGAGCAGTTC		229	1124	0	1353	0.00296469	125	2		1		CACCAGGCCTGGGGGACGCAGCCATGTACCTGTGTGCCACCAGCAGAGTTCTGGGGAAACTCAGCTACAATGAGCAGTTCTTCGGGCCAGGGACACGGCTCACCGTGCTAG	CACCAGGCCTGGGGGACGCAGCCATGTACCTGTGTGCCACCAGC--------------------CTACAATGAGCAGTTCTTCGGGCCAGGGACACGGCTCACCGTGCTAG
0	TRBV5-1	TRBJ2-3	SLAPTDTQY	AGCTTGGCCCCCACAGATACGCAGTAT		778	557	0	1335	0.00292525	126	1		1		GGAGCTGGGGGACTCGGCCCTTTGCGCCAGCAGCTTGGCCCCCACAGATACGCAGTATTTTGGCCCAGGCACCCGGCTGACAGTGCTCG	GGAGCTGGGGGACTCGGCCCTTT-------------------CACAGATACGCAGTATTTTGGCCCAGGCACCCGGCTGACAGTGCTCG
0	TRBV4-1	TRBJ1-5	ASSRTTGGNQPQH	GCCAGCAGCCGAACGACAGGGGGCAATCAGCCCCAGCAT	TRBD1	660	675	0	1335	0.00292525	126	1	1	1		GCAGCCAGAAGACTCAGCCCTGTATCTCTGCGCCAGCAGCCGAACGACAGGGGGCAATCAGCCCCAGCATTTTGGTGATGGGACTCGACTCTCCATCCTAG	GCAGCCAGAAGACTCAGCCCTGTATCTCTGCGCCAGCAGCC----GACAGGGGGCAATCAGCCCCAGCATTTTGGTGATGGGACTCGACTCTCCATCCTAG
0	TRBV10-3	TRBJ2-5	AISEGGPETQY	GCCATCAGTGAGGGGGGCCCCGAGACCCAGTAC	TRBD1	1305	2	0	1307	0.00286389	128	1	1	1		ACCAGCTCCCAGACATCTGTGTACTTCTGTGCCATCAGTGAGGGGGGCCCCGAGACCCAGTACTTCGGGCCAGGCACGCGGCTCCTGGTGCTCG	ACCAGCTCCCAGACATCTGTGTACTTCTGTGCCATCAGTGAGGGGGGC---GAGACCCAGTACTTCGGGCCAGGCACGCGGCTCCTGGTGCTCG
0	TRBV5-4	TRBJ2-2	ASSYFDGSWGRGQLGELF	GCCAGCAGCTACTTTGATGGAAGTTGGGGACGGGGGCAACTCGGGGAGCTGTTT	TRBD1	1193	78	0	1271	0.00278501	129	1	1	1		GGAGCTGGACGACTCGGCCCTGTATCTCTGTGCCAGCAGCTACTTTGATGGAAGTTGGGGACGGGGGCAACTCGGGGAGCTGTTTTTTGGAGAAGGCTCTAGGCTGACCGTACTGG	GGAGCTGGACGACTCGGCCCTGTATCTCTGTGCCAGCAGCT---------------------GGGGGC----CGGGGAGCTGTTTTTTGGAGAAGGCTCTAGGCTGACCGTACTGG
0	TRBV24-1	TRBJ2-7	ATQGSSYEQY	GCCACCCAGGGGAGTTCCTACGAGCAGTAC	TRBD1	605	648	0	1253	0.00274557	130	1	1	1		CCCCAACCAGACAGCTCTTTACTTCTGTGCCACCCAGGGGAGTTCCTACGAGCAGTACTTCGGGCCGGGCACCAGGCTCACGGTCACAG	CCCCAACCAGACAGCTCTTTACTTCTGTGCCACCCAGGGG---TCCTACGAGCAGTACTTCGGGCCGGGCACCAGGCTCACGGTCACAG
0	TRBV5-1	TRBJ2-7	ASSFVRLEYEQY	GCCAGCAGCTTTGTGAGACTAGAATACGAGCAGTAC	TRBD2	660	578	0	1238	0.0027127	131	1	1	1		GGAGCTGGGGGACTCGGCCCTTTATCTTTGCGCCAGCAGCTTTGTGAGACTAGAATACGAGCAGTACTTCGGGCCGGGCACCAGGCTCACGGTCACAG	GGAGCTGGGGGACTCGGCCCTTTATCTTTGCGCCAGCAGCTT-----GACTAG--TACGAGCAGTACTTCGGGCCGGGCACCAGGCTCACGGTCACAG
0	TRBV29-1	TRBJ1-1	SVEETNTEAF	AGCGTTGAAGAGACGAACACTGAAGCTTTC		700	518	0	1218	0.00266888	132	1		1		GAGCCCTGAAGACAGCAGCATATATCTCTGCAGCGTTGAAGAGACGAACACTGAAGCTTTCTTTGGACAAGGCACCAGACTCACAGTTGTAG	GAGCCCTGAAGACAGCAGCATATATCTCTGCAGCGTTGAAGA---GAACACTGAAGCTTTCTTTGGACAAGGCACCAGACTCACAGTTGTAG
0	TRBV4-3	TRBJ2-3	ASSHRAGDTQY	GCCAGCAGCCACAGGGCCGGGGATACGCAGTAT	TRBD1	677	535	0	1212	0.00265573	133	1	1	1		GCAGCCAGAAGACTCGGCCCTGTATCTCTGCGCCAGCAGCCACAGGGCCGGGGATACGCAGTATTTTGGCCCAGGCACCCGGCTGACAGTGCTCG	GCAGCCAGAAGACTCGGCCCTGTATCTCTGCGCCAGCAGCCACAGGG-----GATACGCAGTATTTTGGCCCAGGCACCCGGCTGACAGTGCTCG
0	TRBV9	TRBJ2-1	ASSPQQGHNEQF	GCCAGCAGCCCGCAACAGGGGCACAATGAGCAGTTC	TRBD1	688	490	0	1178	0.00258123	134	1	1	1		CTCTGGAGCTGGGGGACTCAGCTTTGTATTTCTGTGCCAGCAGCCCGCAACAGGGGCACAATGAGCAGTTCTTCGGGCCAGGGACACGGCTCACCGTGCTAG	CTCTGGAGCTGGGGGACTCAGCTTTGTATTTCTGTGCCAGCAGC-----ACAGGGG-ACAATGAGCAGTTCTTCGGGCCAGGGACACGGCTCACCGTGCTAG
0	TRBV6-2	TRBJ2-1	ASSYLDEQF	GCCAGCAGTTACTTAGATGAGCAGTTC		568	608	0	1176	0.00257685	135	1		1		GCTCCCTCCCAAACATCTGTGTACTTCTGTGCCAGCAGTTACTTAGATGAGCAGTTCTTCGGGCCAGGGACACGGCTCACCGTGCTAG	GCTCCCTCCCAAACATCTGTGTACTTCTGTGCCAGCAGTTACT---ATGAGCAGTTCTTCGGGCCAGGGACACGGCTCACCGTGCTAG
0	TRBV5-1	TRBJ2-7	ASRVGTHIYEQY	GCCAGCAGGGTGGGGACTCACATCTACGAGCAGTAC	TRBD2	600	552	0	1152	0.00252426	136	1	1	1		GGAGCTGGGGGACTCGGCCCTTTATCTTTGCGCCAGCAGGGTGGGGACTCACATCTACGAGCAGTACTTCGGGCCGGGCACCAGGCTCACGGTCACAG	GGAGCTGGGGGACTCGGCCCTTTATCTTTGCGCCAGCAG----GGGACT-----CTACGAGCAGTACTTCGGGCCGGGCACCAGGCTCACGGTCACAG
0	TRBV11-2	TRBJ2-7	ASSPRGGAEQY	GCCAGCAGCCCTCGAGGGGGAGCCGAGCAGTAC	TRBD1	205	945	0	1150	0.00251987	137	1	1	1		GCAAAGCTTGAGGACTCGGCCGTGTATCTCTGTGCCAGCAGCCCTCGAGGGGGAGCCGAGCAGTACTTCGGGCCGGGCACCAGGCTCACGGTCACAG	GCAAAGCTTGAGGACTCGGCCGTGTATCTCTGTGCCAGCAGC-----AGGGGG---CGAGCAGTACTTCGGGCCGGGCACCAGGCTCACGGTCACAG
0	TRBV4-2	TRBJ2-1	ASSLGTSSYNEQF	GCCAGCAGCCTCGGGACGTCCTCCTACAATGAGCAGTTC	TRBD2	632	505	0	1137	0.00249139	138	1	1	1		GCAGCCAGAAGACTCGGCCCTGTATCTCTGTGCCAGCAGCCTCGGGACGTCCTCCTACAATGAGCAGTTCTTCGGGCCAGGGACACGGCTCACCGTGCTAG	GCAGCCAGAAGACTCGGCCCTGTATCTCTGTGCCAGCAGCC--GGGAC---CTCCTACAATGAGCAGTTCTTCGGGCCAGGGACACGGCTCACCGTGCTAG
0	TRBV4-3	TRBJ1-4	ASHRGQGVEKLF	GCCAGCCACAGGGGCCAAGGGGTTGAAAAACTGTTT	TRBD1	786	351	0	1137	0.00249139	138	1	1	1		GCAGCCAGAAGACTCGGCCCTGTATCTCTGCGCCAGCCACAGGGGCCAAGGGGTTGAAAAACTGTTTTTTGGCAGTGGAACCCAGCTCTCTGTCTTGG	GCAGCCAGAAGACTCGGCCCTGTATCTCTGCGCCAGC-ACAGGGG---------TGAAAAACTGTTTTTTGGCAGTGGAACCCAGCTCTCTGTCTTGG
0	TRBV5-1	TRBJ2-7	ASFVRLEYEQY	GCCAGCTTTGTGAGACTAGAATACGAGCAGTAC	TRBD2	575	540	0	1115	0.00244318	140	1	1	1		GGAGCTGGGGGACTCGGCCCTTTATCTTTGCGCCAGCTTTGTGAGACTAGAATACGAGCAGTACTTCGGGCCGGGCACCAGGCTCACGGTCACAG	GGAGCTGGGGGACTCGGCCCTTTATCTTTGCGCCAGC-------GACTAG--TACGAGCAGTACTTCGGGCCGGGCACCAGGCTCACGGTCACAG
0	TRBV29-1	TRBJ2-3	SVESKRDTQY	AGCGTTGAATCTAAGAGAGATACGCAGTAT		543	553	0	1096	0.00240155	141	1		1		GAGCCCTGAAGACAGCAGCATATATCTCTGCAGCGTTGAATCTAAGAGAGATACGCAGTATTTTGGCCCAGGCACCCGGCTGACAGTGCTCG	GAGCCCTGAAGACAGCAGCATATATCTCTGCAGCGTTGAA--------AGATACGCAGTATTTTGGCCCAGGCACCCGGCTGACAGTGCTCG
0	TRBV3-1	TRBJ1-2	ASSHNWEHYGYT	GCCAGCAGCCATAATTGGGAACACTATGGCTACACC		979	105	0	1084	0.00237526	142	1		1		GGAGCTTGGTGACTCTGCTGTGTATTTCTGTGCCAGCAGCCATAATTGGGAACACTATGGCTACACCTTCGGTTCGGGGACCAGGTTAACCGTTGTAG	GGAGCTTGGTGACTCTGCTGTGTATTTCTGTGCCAGCAGCCA-----------ACTATGGCTACACCTTCGGTTCGGGGACCAGGTTAACCGTTGTAG
0	TRBV20-1	TRBJ1-1	SAPGTVNTEAF	AGTGCTCCTGGGACAGTGAACACTGAAGCTTTC	TRBD1	565	510	0.026	1075	0.00235553	143	1	1	1		GCCCATCCTGAAGATAGCAGCTTCTACATCTGCAGTGCTCCTGGGACAGTGAACACTGAAGCTTTCTTTGGACAAGGCACCAGACTCACAGTTGTAG	GCCCATCCTGAAGACAGCAGCTTCTACATCTGCAGTGCT---GGGACAGTGAACACTGAAGCTTTCTTTGGACAAGGCACCAGACTCACAGTTGTAG
0	TRBV4-3	TRBJ2-2	ASSQDRADGELF	GCCAGCAGCCAAGACCGGGCCGACGGGGAGCTGTTT		765	300	0	1065	0.00233362	144	1		1		GCAGCCAGAAGACTCGGCCCTGTATCTCTGCGCCAGCAGCCAAGACCGGGCCGACGGGGAGCTGTTTTTTGGAGAAGGCTCTAGGCTGACCGTACTGG	GCAGCCAGAAGACTCGGCCCTGTATCTCTGCGCCAGCAGCCAAGA---------CGGGGAGCTGTTTTTTGGAGAAGGCTCTAGGCTGACCGTACTGG
0	TRBV28	TRBJ2-1	ASSQGGSGEQF	GCCAGCAGTCAGGGGGGGAGTGGTGAGCAGTTC	TRBD1	664	372	0	1036	0.00227008	145	1	1	1		CCGCCAGCACCAACCAGACATCTATGTACCTCTGTGCCAGCAGTCAGGGGGGGAGTGGTGAGCAGTTCTTCGGGCCAGGGACACGGCTCACCGTGCTAG	CCGCCAGCACCAACCAGACATCTATGTACCTCTGTGCCAGCAGTCAGGGGG-------TGAGCAGTTCTTCGGGCCAGGGACACGGCTCACCGTGCTAG
0	TRBV4-1	TRBJ2-1	ASSQTDRGNNEQF	GCCAGCAGCCAAACCGACAGGGGCAACAATGAGCAGTTC	TRBD1	555	431	0	986	0.00216052	146	1	1	1		GCAGCCAGAAGACTCAGCCCTGTATCTCTGCGCCAGCAGCCAAACCGACAGGGGCAACAATGAGCAGTTCTTCGGGCCAGGGACACGGCTCACCGTGCTAG	GCAGCCAGAAGACTCAGCCCTGTATCTCTGCGCCAGCAGCCAA---GACAGGGG--ACAATGAGCAGTTCTTCGGGCCAGGGACACGGCTCACCGTGCTAG
0	TRBV10-3	TRBJ2-7	AISDGPGQY	GCCATCAGTGACGGACCGGGGCAGTAC	TRBD1	491	493	0	984	0.00215614	147	1	1	1		CTCCCAGACATCTGTGTACTTCTGTGCCATCAGTGACGGACCGGGGCAGTACTTCGGGCCGGGCACCAGGCTCACGGTCACAG	CTCCCAGACATCTGTGTACTTCTGTGCCATCAGTGA------GGGGCAGTACTTCGGGCCGGGCACCAGGCTCACGGTCACAG
0	TRBV9	TRBJ2-7	ASSVGQGSYEQY	GCCAGCAGCGTAGGACAGGGCTCCTACGAGCAGTAC	TRBD1	489	468	0	957	0.00209697	148	1	1	1		CTCTGGAGCTGGGGGACTCAGCTTTGTATTTCTGTGCCAGCAGCGTAGGACAGGGCTCCTACGAGCAGTACTTCGGGCCGGGCACCAGGCTCACGGTCACAG	CTCTGGAGCTGGGGGACTCAGCTTTGTATTTCTGTGCCAGCAGCGTAGGACAGGGCTCCTACGAGCAGTACTTCGGGCCGGGCACCAGGCTCACGGTCACAG
0	TRBV29-1	TRBJ2-1	SVEDLRGQSSYNEQF	AGCGTTGAAGATCTCAGGGGTCAAAGCTCCTACAATGAGCAGTTC	TRBD1	461	469	0	930	0.00203781	149	1	1	1		GAGCCCTGAAGACAGCAGCATATATCTCTGCAGCGTTGAAGATCTCAGGGGTCAAAGCTCCTACAATGAGCAGTTCTTCGGGCCAGGGACACGGCTCACCGTGCTAG	GAGCCCTGAAGACAGCAGCATATATCTCTGCAGCGTTGAAGA---CAGGGG------CTCCTACAATGAGCAGTTCTTCGGGCCAGGGACACGGCTCACCGTGCTAG
0	TRBV9	TRBJ2-7	ASSAGRSTHEQY	GCCAGCAGCGCGGGACGTTCAACCCACGAGCAGTAC	TRBD2	449	405	0	854	0.00187128	150	1	2	1		CTCTGGAGCTGGGGGACTCAGCTTTGTATTTCTGTGCCAGCAGCGCGGGACGTTCAACCCACGAGCAGTACTTCGGGCCGGGCACCAGGCTCACGGTCACAG	CTCTGGAGCTGGGGGACTCAGCTTTGTATTTCTGTGCCAGCAGCGCGGGA----------ACGAGCAGTACTTCGGGCCGGGCACCAGGCTCACGGTCACAG
0	TRBV10-3	TRBJ2-7	AISGGGAGEQY	GCCATCAGTGGGGGGGGCGCGGGGGAGCAGTAC	TRBD2	343	481	0.025	824	0.00180554	151	1	1	1		ACCAGCTCTCAGACATCTGTGTACTTCTGTGCCATCAGTGGGGGGGGCGCGGGGGAGCAGTACTTCGGGCCGGGCACCAGGCTCACGGTCACAG	ACCAGCTCCCAGACATCTGTGTACTTCTGTGCCATCAGTGGGGGGGG-------GAGCAGTACTTCGGGCCGGGCACCAGGCTCACGGTCACAG
0	TRBV29-1	TRBJ2-1	SGTGVGGSYNEQF	AGCGGTACAGGGGTAGGGGGCTCCTACAATGAGCAGTTC	TRBD1	556	210	0	766	0.00167846	152	1	1	1		GAGCCCTGAAGACAGCAGCATATATCTCTGCAGCGGTACAGGGGTAGGGGGCTCCTACAATGAGCAGTTCTTCGGGCCAGGGACACGGCTCACCGTGCTAG	GAGCCCTGAAGACAGCAGCATATATCTCTGCAGCG----------AGGGGGCTCCTACAATGAGCAGTTCTTCGGGCCAGGGACACGGCTCACCGTGCTAG
0	TRBV4-1	TRBJ2-7	ASQDQVAY	GCCAGCCAAGATCAGGTAGCCTAC		430	309	0	739	0.00161929	153	1		1		GCAGCCAGAAGACTCAGCCCTGTATCTCTGCGCCAGCCAAGATCAGGTAGCCTACTTCGGTCCGGGCACCAGGCTCACGGTCACAG	GCAGCCAGAAGACTCAGCCCTGTATCTCTGCGCCAGC---------------TACTTCGGGCCGGGCACCAGGCTCACGGTCACAG
0	TRBV4-3	TRBJ2-1	ASSQVGAGLVEQF	GCCAGCAGCCAAGTTGGTGCAGGTTTGGTGGAGCAGTTC		329	209	0	538	0.00117886	154	1		1		GCAGCCAGAAGACTCGGCCCTGTATCTCTGCGCCAGCAGCCAAGTTGGTGCAGGTTTGGTGGAGCAGTTCTTCGGGCCAGGGACACGGCTCACCGTGCTAG	GCAGCCAGAAGACTCGGCCCTGTATCTCTGCGCCAGCAGCCAAG-----------------GAGCAGTTCTTCGGGCCAGGGACACGGCTCACCGTGCTAG
0	TRBV20-1	TRBJ2-3	SASRDPSGRTDTQY	AGTGCTTCACGAGATCCTAGCGGGAGGACAGATACGCAGTAT	TRBD2	162	274	0	436	0.00095536	155	1	2	1		GCCCATCCTGAAGACAGCAGCTTCTACATCTGCAGTGCTTCACGAGATCCTAGCGGGAGGACAGATACGCAGTATTTTGGCCCAGGCACCCGGCTGACAGTGCTCG	GCCCATCCTGAAGACAGCAGCTTCTACATCTGCAGTGCT----------CTAGCGGGAGGACAGATACGCAGTATTTTGGCCCAGGCACCCGGCTGACAGTGCTCG
0	TRBV27	TRBJ2-7	ASSTLGAHEQY	GCCAGCAGCACCCTTGGAGCCCACGAGCAGTAC		221	188	0	409	0.0008962	156	1		1		CGCCCAGCCCCAACCAGACCTCTCTGTACTTCTGTGCCAGCAGCACCCTTGGAGCCCACGAGCAGTACTTCGGGCCGGGCACCAGGCTCACGGTCACAG	CGCCCAGCCCCAACCAGACCTCTCTGTACTTCTGTGCCAGCAG--------------ACGAGCAGTACTTCGGGCCGGGCACCAGGCTCACGGTCACAG
0	TRBV28	TRBJ2-3	ASSQTSDTQY	GCCAGCAGCCAAACATCCGATACGCAGTAT		258	141	0	399	0.00087429	157	1		1		CCGCCAGCACCAACCAGACATCTATGTACCTCTGTGCCAGCAGCCAAACATCCGATACGCAGTATTTTGGCCCAGGCACTCGGCTGACAGTGCTCG	CCGCCAGCACCAACCAGACATCTATGTACCTCTGTGCCAGCAG----------GATACGCAGTATTTTGGCCCAGGCACCCGGCTGACAGTGCTCG
0	TRBV25-1	TRBJ2-1	ASSAPGTGAFNEQF	GCCAGCAGTGCGCCCGGGACAGGGGCTTTCAATGAGCAGTTC	TRBD1	178	202	0	380	0.00083265	158	1	1	1		GCCAGGCCCTCACATACCTCTCAGTACCTCTGTGCCAGCAGTGCGCCCGGGACAGGGGCTTTCAATGAGCAGTTCTTCGGGCCAGGGACACGGCTCACCGTGCTAG	GCCAGGCCCTCACATACCTCTCAGTACCTCTGTGCCAGCAGTG-----GGGACAGGGG----CAATGAGCAGTTCTTCGGGCCAGGGACACGGCTCACCGTGCTAG
0	TRBV6-5	TRBJ2-2	ASSYSWTYANTGELF	GCCAGCAGTTATTCCTGGACATACGCGAACACCGGGGAGCTGTTT	TRBD1	178	138	0	316	0.00069242	159	1	1	1		CGGCTGCTCCCTCCCAGACATCTGTGTACTTCTGTGCCAGCAGTTATTCCTGGACATACGCGAACACCGGGGAGCTGTTTTTTGGAGAAGGCTCTAGGCTGACCGTACTGG	CGGCTGCTCCCTCCCAGACATCTGTGTACTTCTGTGCCAGCAGTTA-----GGACA----CGAACACCGGGGAGCTGTTTTTTGGAGAAGGCTCTAGGCTGACCGTACTGG
0	TRBV4-2	TRBJ1-6	ASSLRQDNSPLH	GCCAGCAGCTTACGACAGGATAATTCACCCCTCCAC	TRBD1	105	49	0	154	0.00033744	160	1	1	1		GCAGCCAGAAGACTCGGCCCTGTATCTCTGTGCCAGCAGCTTACGACAGGATAATTCACCCCTCCACTTTGGGAATGGGACCAGGCTCACTGTGACAG	GCAGCCAGAAGACTCGGCCCTGTATCTCTGTGCCAGCAGC----GACAGGATAATTCACCCCTCCACTTTGGGAATGGGACCAGGCTCACTGTGACAG
0	TRBV6-1	TRBJ1-5	ASSLPGGSHQPQH	GCCAGCAGCCTTCCCGGGGGATCGCATCAGCCCCAGCAT	TRBD2	142	5	0	147	0.00032211	161	1	1	1		CGGCTGCTCCCTCCCAGACATCTGTGTACTTCTGTGCCAGCAGCCTTCCCGGGGGATCGCATCAGCCCCAGCATTTTGGTGATGGGACTCGACTCTCCATCCTAG	CGGCTGCTCCCTCCCAGACATCTGTGTACTTCTGTGCCAGCAG------CGGGGG-----ATCAGCCCCAGCATTTTGGTGATGGGACTCGACTCTCCATCCTAG
0	TRBV20-1	TRBJ1-5	SAEVRDRYNPPQH	AGTGCTGAGGTGAGGGACAGGTACAATCCCCCCCAGCAT	TRBD1	102	29	0	131	0.00028705	162	1	1	1		GCCCATCCTGAAGACAGCAGCTTCTACATCTGCAGTGCTGAGGTGAGGGACAGGTACAATCCCCCCCAGCATTTTGGTGATGGGACTCGACTCTCCATCCTAG	GCCCATCCTGAAGACAGCAGCTTCTACATCTGCAGTGCT-------GGGACAGG---------CCCCAGCATTTTGGTGATGGGACTCGACTCTCCATCCTAG
0	TRBV27	TRBJ1-5	SSLYAGSNQPQH	AGCAGTTTATACGCAGGGAGCAATCAGCCCCAGCAT	TRBD1	3	127	0	130	0.00028486	163	1	1	1		CGCCCAGCCCCAACCAGACCTCTCTGTACTTTCCCAGCAGTTTATACGCAGGGAGCAATCAGCCCCAGCATTTTGGTGATGGGACTCGACTCTCCATCCTAG	CGCCCAGCCCCAACCAGACCTCTCTGTACTT-----------------CAGGGAGCAATCAGCCCCAGCATTTTGGTGATGGGACTCGACTCTCCATCCTAG
0	TRBV28	TRBJ1-5	ASSHRRYNQPQH	GCCAGCAGTCACAGGAGATACAATCAGCCCCAGCAT	TRBD1	75	41	0	116	0.00025418	164	1	1	1		CCGCCAGCACCAACCAGACATCTATGTACCTCTGTGCCAGCAGTCACAGGAGATACAATCAGCCCCAGCATTTTGGTGAGGGGACTCGACTCTCCATCCTAG	CCGCCAGCACCAACCAGACATCTATGTACCTCTGTGCCAGCAGT-ACAGG-----CAATCAGCCCCAGCATTTTGGTGATGGGACTCGACTCTCCATCCTAG
0	TRBV6-2	TRBJ2-5	ASKHPQFQETQY	GCCAGCAAACACCCACAGTTCCAAGAGACCCAGTAC		44	65	0	109	0.00023884	165	1		1		GCTCCCTCCCAAACATCTGTGTACTTCTGTGCCAGCAAACACCCACAGTTCCAAGAGACCCAGTACTTCGGGCCAGGCACGCGGCTCCTGGTGCTCG	GCTCCCTCCCAAACATCTGTGTACTTCTGTGCCAGCA-------------CCAAGAGACCCAGTACTTCGGGCCAGGCACGCGGCTCCTGGTGCTCG
0	TRBV4-3	TRBJ2-2	ASSLDRADGELF	GCCAGCAGCCTGGACAGGGCTGACGGGGAGCTGTTT	TRBD1	41	65	0	106	0.00023227	166	1	1	1		GCAGCCAGAAGACTCGGCCCTGTATCTCTGCGCCAGCAGCCTGGACAGGGCTGACGGGGAGCTGTTTTTTGGAGAAGGCTCTAGGCTGACCGTACTGG	GCAGCCAGAAGACTCGGCCCTGTATCTCTGCGCCAGCAGCC-GGACAGGG----CGGGGAGCTGTTTTTTGGAGAAGGCTCTAGGCTGACCGTACTGG
0	TRBV5-3	TRBJ1-1	QKPKGTGKSQSTEAF	CAGAAGCCAAAAGGGACAGGGAAGAGCCAGAGCACTGAAGCTTTC	TRBD1	27	59	0	86	0.00018844	167	1	1	1		GGGACTCGGCCCTGTATCTCTCCCAGAAGCCAAAAGGGACAGGGAAGAGCCAGAGCACTGAAGCTTTCTTTGGACAAGGCACCAGACTCACAGTTGTAG	GGGACTCGGCCCTGTATCTCT--------------GGGACAGGG-----------CACTGAAGCTTTCTTTGGACAAGGCACCAGACTCACAGTTGTAG
0	TRBV27	TRBJ1-5	ASSLYAGSNPPS	GCCAGCAGTTTATACGCAGGGAGCAACCCCCCATCA	TRBD1	61	25	0	86	0.00018844	167	1	1	1		CGCCCAGCCCCAACCAGACCTCTCTGTACTTCTGTGCCAGCAGTTTATACGCAGGGAGCAACCCCCCATCATTTGGTGATGGGACTCGACTCTCCATCCTAG	CGCCCAGCCCCAACCAGACCTCTCTGTACTTCTGTGCCAGCAGTTTAT---CAGGG---------------TTTGGTGATGGGACTCGACTCTCCATCCTAG
0	TRBV11-2	TRBJ2-1	ASSLDRGAMSS	GCCAGCAGCTTAGATCGGGGGGCCATGAGCAGT	TRBD2	49	24	0	73	0.00015996	169	1	1	1		GCAAAGCTTGAGGACTCGGCCGTGTATCTCTGTGCCAGCAGCTTAGATCGGGGGGCCATGAGCAGTTTCGGGCCAGGGACACGGCTCACCGTGCTAG	GCAAAGCTTGAGGACTCGGCCGTGTATCTCTGTGCCAGCAGCTTAGA-CGGGGGG-----------TTCGGGCCAGGGACACGGCTCACCGTGCTAG
0	TRBV10-3	TRBJ2-7	AISIGPDEQY	GCCATCAGTATAGGGCCGGACGAGCAGTAC		24	40	0	64	0.00014024	170	1		1		ACCAGCTCCCAGACATCTGTGTACTTCTGTGCCATCAGTATAGGGCCGGACGAGCAGTACTTCGGGCCGGGCACCAGGCTCACGGTCACAG	ACCAGCTCCCAGACATCTGTGTACTTCTGTGCCATCAGT----------ACGAGCAGTACTTCGGGCCGGGCACCAGGCTCACGGTCACAG
0	TRBV5-4	TRBJ2-2	ASSFPGQSTTGELF	GCCAGCAGCTTTCCGGGACAGTCCACCACCGGGGAGCTGTTT	TRBD1	33	27	0	60	0.00013147	171	1	1	1		GGAGCTGGACGACTCGGCCCTGTATCTCTGTGCCAGCAGCTTTCCGGGACAGTCCACCACCGGGGAGCTGTTTTTTGGAGAAGGCTCTAGGCTGACCGTACTGG	GGAGCTGGACGACTCGGCCCTGTATCTCTGTGCCAGCAGCTT---GGGACAG-----CACCGGGGAGCTGTTTTTTGGAGAAGGCTCTAGGCTGACCGTACTGG
0	TRBV5-1	TRBJ2-3	ASSLAPTDTQY	GCCAGCAGCTTGGCCCCCACAGATACGCAGTAT		12	47	0	59	0.00012928	172	1		1		CTTTGCGCCAGCAGCTTGGCCCCCACAGATACGCAGTATTTTGGCCCAGGCACCCGGCTGACAGTGCTCG	CTTTGCGCCAGCAGCTTGG----CACAGATACGCAGTATTTTGGCCCAGGCACCCGGCTGACAGTGCTCG
0	TRBV5-1	TRBJ1-4	ASSLDGHDEKLF	GCCAGCAGCTTGGACGGGCATGACGAAAAACTGTTT		36	18	0	54	0.00011832	173	1		1		GGAGCTGGGGGACTCGGCCCTTTATCTTTGCGCCAGCAGCTTGGACGGGCATGACGAAAAACTGTTTTTTGGCAGTGGAACCCAGCTCTCTGTCTTGG	GGAGCTGGGGGACTCGGCCCTTTATCTTTGCGCCAGCAGCTTGG-----------GAAAAACTGTTTTTTGGCAGTGGAACCCAGCTCTCTGTCTTGG
0	TRBV7-9	TRBJ1-4	ASSLVGRGAATNEKLF	GCCAGCAGCTTAGTCGGCAGGGGCGCTGCAACTAATGAAAAACTGTTT	TRBD1	32	17	0	49	0.00010737	174	1	1	1		CCAGCGCACAGAGCAGGGGGACTCGGCCATGTATCTCTGTGCCAGCAGCTTAGTCGGCAGGGGCGCTGCAACTAATGAAAAACTGTTTTTTGGCAGTGGAACCCAGCTCTCTGTCTTGG	CCAGCGCACAGAGCAGGGGGACTCGGCCATGTATCTCTGTGCCAGCAGCTTAG----CAGGGG-----CAACTAATGAAAAACTGTTTTTTGGCAGTGGAACCCAGCTCTCTGTCTTGG
0	TRBV2	TRBJ1-2	ASEKDRGYYGYT	GCCTCAGAGAAGGACAGGGGATACTATGGCTACACC	TRBD1	3	37	0	40	8.765e-05	175	1	1	1		CCACAAAGCTGGAGGACTCAGCCATGTACTTCTGTGCCTCAGAGAAGGACAGGGGATACTATGGCTACACCTTCGGTTCGGGGACCAGGTTAACCGTTGTAG	CCACAAAGCTGGAGGACTCAGCCATGTACTTCTGTGCC--------GGACAGGGG--ACTATGGCTACACCTTCGGTTCGGGGACCAGGTTAACCGTTGTAG
0	TRBV4-2	TRBJ2-3	ASRGPPPDTQY	GCCAGCAGGGGCCCTCCCCCAGATACGCAGTAT	TRBD1	29	7	0	36	7.888e-05	176	1	1	1		GCAGCCAGAAGACTCGGCCCTGTATCTCTGTGCCAGCAGGGGCCCTCCCCCAGATACGCAGTATTTTGGCCCAGGCACCCGGCTGACAGTGCTCG	GCAGCCAGAAGACTCGGCCCTGTATCTCTGTGCCAGCAGGGG--------CAGATACGCAGTATTTTGGCCCAGGCACCCGGCTGACAGTGCTCG
0	TRBV5-4	TRBJ2-1	ASSLDPKNEQF	GCCAGCAGCTTGGACCCAAAAAATGAGCAGTTC		20	9	0	29	6.354e-05	177	1		1		GGAGCTGGACGACTCGGCCCTGTATCTCTGTGCCAGCAGCTTGGACCCAAAAAATGAGCAGTTCTTCGGGCCAGGGACACGGCTCACCGTGCTAG	GGAGCTGGACGACTCGGCCCTGTATCTCTGTGCCAGCAGCTTGG--------AATGAGCAGTTCTTCGGGCCAGGGACACGGCTCACCGTGCTAG
0	TRBV9	TRBJ2-2	ASKAVNTGELF	GCCAGCAAGGCAGTCAACACCGGGGAGCTGTTT		19	9	0.024	28	6.135e-05	178	1		1		CTCTGGAGCTGGGGGACTCAACTTTGTATTTCTGTGCCAGCAAGGCAGTCAACACCGGGGAGCTGTTTTTTGGAGAAGGTTCTAGGCTGACCGTACTGG	CTCTGGAGCTGGGGGACTCAGCTTTGTATTTCTGTGCCAGCA--------AACACCGGGGAGCTGTTTTTTGGAGAAGGCTCTAGGCTGACCGTACTGG
0	TRBV2	TRBJ1-2	ASREDRGHYGYT	GCTAGCAGAGAAGACAGGGGACACTATGGCTACACC	TRBD1	25	2	0.023	27	5.916e-05	179	1	1	1		CCACAAAGCTGGAGGACTCAGCCATGTACTTCTGTGCTAGCAGAGAAGACAGGGGACACTATGGCTACACCTTCGGTTCGGGGACCAGGTTAACCGTTGTAG	CCACAAAGCTGGAGGACTCAGCCATGTACTTCTGTGCCAGCAG----GACAGGGG--ACTATGGCTACACCTTCGGTTCGGGGACCAGGTTAACCGTTGTAG
0	TRBV4-3	TRBJ2-1	ASSLGLVNNEQF	GCCAGCAGCTTGGGACTAGTCAACAATGAGCAGTTC	TRBD2	10	10	0	20	4.382e-05	180	1	1	1		GCAGCCAGAAGACTCGGCCCTGTATCTCTGCGCCAGCAGCTTGGGACTAGTCAACAATGAGCAGTTCTTCGGGCCAGGGACACGGCTCACCGTGCTAG	GCAGCCAGAAGACTCGGCCCTGTATCTCTGCGCCAGCAGC--GGGACTAG---ACAATGAGCAGTTCTTCGGGCCAGGGACACGGCTCACCGTGCTAG
0	TRBV6-2	TRBJ2-5	ASSRAVEETQY	GCCAGCAGCAGGGCGGTAGAGGAGACCCAGTAC	TRBD1	5	8	0	13	2.849e-05	181	1	1	1		GCTCCCTCCCAAACATCTGTGTACTTCTGTGCCAGCAGCAGGGCGGTAGAGGAGACCCAGTACTTCGGGCCAGGCACGCGGCTCCTGGTGCTCG	GCTCCCTCCCAAACATCTGTGTACTTCTGTGCCAGCAGCAGGG--------GAGACCCAGTACTTCGGGCCAGGCACGCGGCTCCTGGTGCTCG
0	TRBV12-2	TRBJ1-3	ASRLWGVGNTIY	GCAAGTCGCTTATGGGGGGTGGGAAACACCATATAT	TRBD2	6	5	0	11	2.41e-05	182	1	1	1		GCAGAGCAGGGGGACTCGGCCGTGTATGTCTGTGCAAGTCGCTTATGGGGGGTGGGAAACACCATATATTTTGGAGAGGGAAGTTGGCTCACTGTTGTAG	GCAGAGCAGGGGGACTCGGCCGTGTATGTCTGTGCAAGTCGCTTA-GGGGGG--GGAAACACCATATATTTTGGAGAGGGAAGTTGGCTCACTGTTGTAG
0	TRBV6-4	TRBJ2-7	ADQWGGAGEQY	GCCGATCAGTGGGGGGGCGCGGGGGAGCAGTAC	TRBD2	2	7	0	9	1.972e-05	183	1	1	1		CTCTCAGACATCTGTGTACTTCTGTGCCGATCAGTGGGGGGGCGCGGGGGAGCAGTACTTCGGGCCGGGCACCAGGCTCACGGTCACAG	CTCTCAGACATCTGTGTACTTCTGTGCC-------GGGGGGG-------GAGCAGTACTTCGGGCCGGGCACCAGGCTCACGGTCACAG
0	TRBV19	TRBJ2-2	ASSTPRSGTGELFFGAV	GCCAGTAGTACCCCCCGGTCCGGAACCGGGGAGCTGTTTTTTGGAGCTGTT	TRBD2	8	1	0	9	1.972e-05	183	1	2	1		CGGCCCAAAAGAACCCGACAGCTTTCTATCTCTGTGCCAGTAGTACCCCCCGGTCCGGAACCGGGGAGCTGTTTTTTGGAGCTGTTTTTGGAGAAGGCTCTAGGCTGACCGTACTG	CGGCCCAAAAGAACCCGACAGCTTTCTATCTCTGTGCCAGTAGTA------------------GGGAG----------------TTTTTGGAGAAGGCTCTAGGCTGACCGTACTG
0	TRBV27	TRBJ1-5	ASSLYAGSNPPII	GCCAGCAGTTTATACGCAGGGAGCAACCCCCCCATCATT	TRBD1	1	7	0	8	1.753e-05	185	1	1	1		CGCCCAGCCCCAACCAGACCTCTCTGTACTTCTGTGCCAGCAGTTTATACGCAGGGAGCAACCCCCCCATCATTTTTGGTGATGGGACTCGACTCTCCATCCTAG	CGCCCAGCCCCAACCAGACCTCTCTGTACTTCTGTGCCAGCAGTTTAT---CAGGG-----------------TTTTGGTGATGGGACTCGACTCTCCATCCTAG
0	TRBV7-2	TRBJ1-6	ASRQAGNSPLH	GCCAGCCGACAGGCGGGTAATTCACCCCTCCAC	TRBD1	3	2	0	5	1.096e-05	186	1	1	2		CCAGCGCACACAGCAGGAGGACTCGGCCGTGTATCTCTGTGCCAGCCGACAGGCGGGTAATTCACCCCTCCACTTTGGGAACGGGACCAGGCTCACTGTGACAG	CCAGCGCACACAGCAGGAGGACTCGGCCGTGTATCTCTGTGCCAGC-GACAGG----TAATTCACCCCTCCACTTTGGGAACGGGACCAGGCTCACTGTGACAG
0	TRBV7-4	TRBJ2-1	SRLLSGGFSYNEQF	AGCAGACTCCTTAGCGGAGGATTCTCCTACAATGAGCAGTTC	TRBD2	2	3	0	5	1.096e-05	186	1	1	1		CAGCGCACAGAGCAGGGGGACTCAGCTATCTACTGTGCCAGCAGACTCCTTAGCGGAGGATTCTCCTACAATGAGCAGTTCTTCGGGCCAGGGACACGGCTCACCGTGCTAG	CAGCGCACAGAGCAGGGGGACTCAGCT-----------------------TAGCGG------CTCCTACAATGAGCAGTTCTTCGGGCCAGGGACACGGCTCACCGTGCTAG
0	TRBV20-1	TRBJ2-5	SRDRRGGGETQY	TCTAGAGATAGGAGGGGAGGCGGGGAGACCCAGTAC	TRBD2	1	3	0	4	8.76e-06	188	1	1	1		GCCCATCCTGAAGACAGCTTCGTACATCTGCAGTCTAGAGATAGGAGGGGAGGCGGGGAGACCCAGTACTTCGGGCCAGGCACGCGGCTCCTGGTGCTCG	GCCCATCCTGAAGACAGC----------------------------------GCGGGGAGACCCAGTACTTCGGGCCAGGCACGCGGCTCCTGGTGCTCG
0	TRBV5-6	TRBJ2-1	ASRLLSGGFSYNEQF	GCCAGCAGACTCCTTAGCGGAGGATTCTCCTACAATGAGCAGTTC	TRBD2	1	1	0	2	4.38e-06	189	1	1	1		CTATCTCTGTGCCAGCAGACTCCTTAGCGGAGGATTCTCCTACAATGAGCAGTTCTTCGGGCCAGGGACACGGCTCACCGTGCTAG	CTATCTCTGTGCCAGCAG------TAGCGG------CTCCTACAATGAGCAGTTCTTCGGGCCAGGGACACGGCTCACCGTGCTAG

## Sheet: Explant
Convergence Group ID	Variable	Joining	CDR3 AA	CDR3 NT	Diversity	Plus Counts	Minus Counts	Variable Mutation	Total Counts	Frequency	Rank	Variable Gene Allele	Diversity Gene Allele	Joining Gene Allele	Constant Gene	Sequence	Reference Sequence
0	TRBV2	TRBJ1-2	ASREDRGYYGYT	GCCAGCAGAGAAGACAGGGGATACTATGGCTACACC	TRBD1	158974	153984	0	312958	0.14528	1	1	1	1		CCACAAAGCTGGAGGACTCAGCCATGTACTTCTGTGCCAGCAGAGAAGACAGGGGATACTATGGCTACACCTTCGGTTCGGGGACCAGGTTAACCGTTGTAG	CCACAAAGCTGGAGGACTCAGCCATGTACTTCTGTGCCAGCAG----GACAGGGG--ACTATGGCTACACCTTCGGTTCGGGGACCAGGTTAACCGTTGTAG
1	TRBV10-3	TRBJ2-2	AISQGAGELF	GCCATCAGCCAGGGGGCCGGGGAGCTGTTT	TRBD1	44611	68568	0	113179	0.0525396	2	1	1	1		ACCAGCTCCCAGACATCTGTGTACTTCTGTGCCATCAGCCAGGGGGCCGGGGAGCTGTTTTTTGGAGAAGGCTCTAGGCTGACCGTACTGG	ACCAGCTCCCAGACATCTGTGTACTTCTGTGCCATCAG-CAGGGGGCCGGGGAGCTGTTTTTTGGAGAAGGCTCTAGGCTGACCGTACTGG
0	TRBV27	TRBJ1-5	ASSLYAGSNQPQH	GCCAGCAGTTTATACGCAGGGAGCAATCAGCCCCAGCAT	TRBD1	53617	59142	0	112759	0.0523446	3	1	1	1		CGCCCAGCCCCAACCAGACCTCTCTGTACTTCTGTGCCAGCAGTTTATACGCAGGGAGCAATCAGCCCCAGCATTTTGGTGATGGGACTCGACTCTCCATCCTAG	CGCCCAGCCCCAACCAGACCTCTCTGTACTTCTGTGCCAGCAGTTTAT---CAGGGAGCAATCAGCCCCAGCATTTTGGTGATGGGACTCGACTCTCCATCCTAG
0	TRBV4-3	TRBJ2-2	ASSLDRADGELF	GCCAGCAGCCTGGACAGGGCTGACGGGGAGCTGTTT	TRBD1	17994	18098	0	36092	0.0167545	4	1	1	1		GCAGCCAGAAGACTCGGCCCTGTATCTCTGCGCCAGCAGCCTGGACAGGGCTGACGGGGAGCTGTTTTTTGGAGAAGGCTCTAGGCTGACCGTACTGG	GCAGCCAGAAGACTCGGCCCTGTATCTCTGCGCCAGCAGCC-GGACAGGG----CGGGGAGCTGTTTTTTGGAGAAGGCTCTAGGCTGACCGTACTGG
0	TRBV7-9	TRBJ2-2	ASSGRPNTGELF	GCCAGCAGCGGGCGGCCGAACACCGGGGAGCTGTTT	TRBD2	14025	14244	0	28269	0.0131229	5	1	1	1		CCAGCGCACAGAGCAGGGGGACTCGGCCATGTATCTCTGTGCCAGCAGCGGGCGGCCGAACACCGGGGAGCTGTTTTTTGGAGAAGGCTCTAGGCTGACCGTACTGG	CCAGCGCACAGAGCAGGGGGACTCGGCCATGTATCTCTGTGCCAGCAGCGGG----CGAACACCGGGGAGCTGTTTTTTGGAGAAGGCTCTAGGCTGACCGTACTGG
0	TRBV27	TRBJ2-5	ASSFRLQETQY	GCCAGCAGTTTCCGGCTGCAAGAGACCCAGTAC		14942	11967	0	26909	0.0124916	6	1		1		CGCCCAGCCCCAACCAGACCTCTCTGTACTTCTGTGCCAGCAGTTTCCGGCTGCAAGAGACCCAGTACTTCGGGCCAGGCACGCGGCTCCTGGTGCTCG	CGCCCAGCCCCAACCAGACCTCTCTGTACTTCTGTGCCAGCAGTTT-------CAAGAGACCCAGTACTTCGGGCCAGGCACGCGGCTCCTGGTGCTCG
0	TRBV12-3	TRBJ1-5	RGPQH	AGGGGACCCCAGCAT	TRBD1	12462	11701	0	24163	0.0112169	7	1	1	1		CAGAACCCAGGGACTCAGCTGTGTGTTCCCTTAGGGGACCCCAGCATTTTGGTGATGGGACTCGACTCTCCATCCTAG	CAGAACCCAGGGACTCAGCTGTGT--------AGGGG-CCCCAGCATTTTGGTGATGGGACTCGACTCTCCATCCTAG
0	TRBV10-2	TRBJ1-5	ASSVQYSNQPQH	GCCAGCAGTGTCCAGTATAGCAATCAGCCCCAGCAT		12130	9980	0	22110	0.0102638	8	1		1		ACCCGCTCCCAGACATCTGTGTATTTCTGCGCCAGCAGTGTCCAGTATAGCAATCAGCCCCAGCATTTTGGTGATGGGACTCGACTCTCCATCCTAG	ACCCGCTCCCAGACATCTGTGTATTTCTGCGCCAGCAGTG-------TAGCAATCAGCCCCAGCATTTTGGTGATGGGACTCGACTCTCCATCCTAG
0	TRBV15	TRBJ1-1	ATSESPATEAF	GCCACCAGCGAGAGCCCTGCCACTGAAGCTTTC		11176	10430	0	21606	0.0100299	9	2		1		CACCAGGCCTGGGGGACGCAGCCATGTACCTGTGTGCCACCAGCGAGAGCCCTGCCACTGAAGCTTTCTTTGGACAAGGCACCAGACTCACAGTTGTAG	CACCAGGCCTGGGGGACGCAGCCATGTACCTGTGTGCCACCAGC-----------CACTGAAGCTTTCTTTGGACAAGGCACCAGACTCACAGTTGTAG
0	TRBV2	TRBJ1-2	AREDRGYYGYT	GCCAGAGAAGACAGGGGATACTATGGCTACACC	TRBD1	10710	9784	0	20494	0.00951366	10	1	1	1		CCACAAAGCTGGAGGACTCAGCCATGTACTTCTGTGCCAGAGAAGACAGGGGATACTATGGCTACACCTTCGGTTCGGGGACCAGGTTAACCGTTGTAG	CCACAAAGCTGGAGGACTCAGCCATGTACTTCTGTGCCAG----GACAGGGG--ACTATGGCTACACCTTCGGTTCGGGGACCAGGTTAACCGTTGTAG
0	TRBV20-1	TRBJ1-1	SASGFNQAGTEAF	AGTGCTAGTGGTTTTAATCAGGCGGGCACTGAAGCTTTC	TRBD2	9987	9503	0	19490	0.00904759	11	4	1	1		GCCCATCCTGAAGACAGCAGCTTCTACATCTGCAGTGCTAGTGGTTTTAATCAGGCGGGCACTGAAGCTTTCTTTGGACAAGGCACCAGACTCACAGTTGTAG	GCCCATCCTGAAGACAGCAGCTTCTACATCTGCAGTGCTAGT------------GCGGGCACTGAAGCTTTCTTTGGACAAGGCACCAGACTCACAGTTGTAG
0	TRBV7-6	TRBJ1-1	ASNQGMNTEAF	GCCAGCAACCAAGGAATGAACACTGAAGCTTTC		11459	7187	0	18646	0.00865579	12	1		1		CCAGCGCACAGAGCAGCGGGACTCGGCCATGTATCGCTGTGCCAGCAACCAAGGAATGAACACTGAAGCTTTCTTTGGACAAGGCACCAGACTCACAGTTGTAG	CCAGCGCACAGAGCAGCGGGACTCGGCCATGTATCGCTGTGCCAGCA---------TGAACACTGAAGCTTTCTTTGGACAAGGCACCAGACTCACAGTTGTAG
0	TRBV6-1	TRBJ1-1	ASTPRPQGMGTEAF	GCCAGCACCCCCCGGCCCCAGGGGATGGGGACTGAAGCTTTC	TRBD1	12123	6362	0	18485	0.00858105	13	1	1	1		CGGCTGCTCCCTCCCAGACATCTGTGTACTTCTGTGCCAGCACCCCCCGGCCCCAGGGGATGGGGACTGAAGCTTTCTTTGGACAAGGCACCAGACTCACAGTTGTAG	CGGCTGCTCCCTCCCAGACATCTGTGTACTTCTGTGCCAGCA-----------CAGGGG------ACTGAAGCTTTCTTTGGACAAGGCACCAGACTCACAGTTGTAG
0	TRBV15	TRBJ1-3	ATSTPGSRPGNTIY	GCCACCAGCACTCCGGGCTCGAGGCCTGGAAACACCATATAT		8124	10078	0	18202	0.00844967	14	2		1		CACCAGGCCTGGGGGACGCAGCCATGTACCTGTGTGCCACCAGCACTCCGGGCTCGAGGCCTGGAAACACCATATATTTTGGAGAGGGAAGTTGGCTCACTGTTGTAG	CACCAGGCCTGGGGGACGCAGCCATGTACCTGTGTGCCACCAGC----------------CTGGAAACACCATATATTTTGGAGAGGGAAGTTGGCTCACTGTTGTAG
0	TRBV12-3	TRBJ2-7	ASSSSYEQY	GCCAGCAGCAGCTCCTACGAGCAGTAC		8236	9597	0	17833	0.00827838	15	1		1		CAGAACCCAGGGACTCAGCTGTGTACTTCTGTGCCAGCAGCAGCTCCTACGAGCAGTACTTCGGGCCGGGCACCAGGCTCACGGTCACAG	CAGAACCCAGGGACTCAGCTGTGTACTTCTGTGCCAGCAG---CTCCTACGAGCAGTACTTCGGGCCGGGCACCAGGCTCACGGTCACAG
0	TRBV11-2	TRBJ2-2	ASDRYRAGELF	GCCAGCGACAGATATCGGGCCGGGGAGCTGTTT	TRBD1	7420	10261	0	17681	0.00820782	16	1	1	1		GCAAAGCTTGAGGACTCGGCCGTGTATCTCTGTGCCAGCGACAGATATCGGGCCGGGGAGCTGTTTTTTGGAGAAGGCTCTAGGCTGACCGTACTGG	GCAAAGCTTGAGGACTCGGCCGTGTATCTCTGTGCCAGCGACAG--------CCGGGGAGCTGTTTTTTGGAGAAGGCTCTAGGCTGACCGTACTGG
0	TRBV5-4	TRBJ1-2	ASSHFGGFNYGYT	GCCAGCAGTCATTTCGGGGGGTTCAACTATGGCTACACC	TRBD2	9550	7454	0	17004	0.00789354	17	1	1	1		GGAGCTGGACGACTCGGCCCTGTATCTCTGTGCCAGCAGTCATTTCGGGGGGTTCAACTATGGCTACACCTTCGGTTCGGGGACCAGGTTAACCGTTGTAG	GGAGCTGGACGACTCGGCCCTGTATCTCTGTGCCAGCAG------CGGGGGG---AACTATGGCTACACCTTCGGTTCGGGGACCAGGTTAACCGTTGTAG
0	TRBV5-1	TRBJ1-1	ASSFKTGTNTEAF	GCCAGCAGCTTTAAGACAGGGACGAACACTGAAGCTTTC	TRBD1	9891	6629	0	16520	0.00766886	18	1	1	1		GGAGCTGGGGGACTCGGCCCTTTATCTTTGCGCCAGCAGCTTTAAGACAGGGACGAACACTGAAGCTTTCTTTGGACAAGGCACCAGACTCACAGTTGTAG	GGAGCTGGGGGACTCGGCCCTTTATCTTTGCGCCAGCAGCTT---GACAGGG--GAACACTGAAGCTTTCTTTGGACAAGGCACCAGACTCACAGTTGTAG
0	TRBV7-9	TRBJ2-7	ASSPWTGSSYEQY	GCCAGCAGCCCTTGGACAGGGAGCTCCTACGAGCAGTAC	TRBD1	8751	7664	0	16415	0.00762012	19	1	1	1		CCAGCGCACAGAGCAGGGGGACTCGGCCATGTATCTCTGTGCCAGCAGCCCTTGGACAGGGAGCTCCTACGAGCAGTACTTCGGGCCGGGCACCAGGCTCACGGTCACAG	CCAGCGCACAGAGCAGGGGGACTCGGCCATGTATCTCTGTGCCAGCAGC----GGACAGGG--CTCCTACGAGCAGTACTTCGGGCCGGGCACCAGGCTCACGGTCACAG
0	TRBV5-1	TRBJ2-3	ASSLAPTDTQY	GCCAGCAGCTTGGCCCCCACAGATACGCAGTAT		8774	7584	0	16358	0.00759366	20	1		1		GGAGCTGGGGGACTCGGCCCTTTATCTTTGCGCCAGCAGCTTGGCCCCCACAGATACGCAGTATTTTGGCCCAGGCACCCGGCTGACAGTGCTCG	GGAGCTGGGGGACTCGGCCCTTTATCTTTGCGCCAGCAGCTTGG----CACAGATACGCAGTATTTTGGCCCAGGCACCCGGCTGACAGTGCTCG
0	TRBV6-6	TRBJ2-7	ASSRHRYEQY	GCCAGCAGTCGACATCGCTACGAGCAGTAC		9218	6696	0	15914	0.00738755	21	4		1		GGCTGCTCCCTCCCAGACATCTGTGTACTTCTGTGCCAGCAGTCGACATCGCTACGAGCAGTACTTCGGGCCGGGCACCAGGCTCACGGTCACAG	GGCTGCTCCCTCCCAGACATCTGTGTACTTCTGTGCCAGCAGTCGA-----CTACGAGCAGTACTTCGGGCCGGGCACCAGGCTCACGGTCACAG
0	TRBV12-3	TRBJ2-1	ASSSRGPEQF	GCCAGCAGTTCAAGGGGTCCTGAGCAGTTC	TRBD1	8053	7839	0	15892	0.00737733	22	1	1	1		CAGAACCCAGGGACTCAGCTGTGTACTTCTGTGCCAGCAGTTCAAGGGGTCCTGAGCAGTTCTTCGGGCCAGGGACACGGCTCACCGTGCTAG	CAGAACCCAGGGACTCAGCTGTGTACTTCTGTGCCAGCAGTT--AGGGG---TGAGCAGTTCTTCGGGCCAGGGACACGGCTCACCGTGCTAG
0	TRBV10-3	TRBJ2-5	AISEGGPETQY	GCCATCAGTGAGGGGGGCCCCGAGACCCAGTAC	TRBD1	11898	2647	0	14545	0.00675203	23	1	1	1		ACCAGCTCCCAGACATCTGTGTACTTCTGTGCCATCAGTGAGGGGGGCCCCGAGACCCAGTACTTCGGGCCAGGCACGCGGCTCCTGGTGCTCG	ACCAGCTCCCAGACATCTGTGTACTTCTGTGCCATCAGTGAGGGGGGC---GAGACCCAGTACTTCGGGCCAGGCACGCGGCTCCTGGTGCTCG
0	TRBV10-3	TRBJ2-1	AIGTGSEQF	GCCATTGGGACAGGGAGTGAGCAGTTC	TRBD1	7108	7272	0	14380	0.00667544	24	1	1	1		ACCAGCTCCCAGACATCTGTGTACTTCTGTGCCATTGGGACAGGGAGTGAGCAGTTCTTCGGGCCAGGGACACGGCTCACCGTGCTAG	ACCAGCTCCCAGACATCTGTGTACTTCTGTGCCAT-GGGACAGGG--TGAGCAGTTCTTCGGGCCAGGGACACGGCTCACCGTGCTAG
0	TRBV5-6	TRBJ1-6	ASSMRDKYNSPLH	GCCAGCAGTATGAGGGACAAATATAATTCACCCCTCCAC	TRBD1	6870	7377	0	14247	0.0066137	25	1	1	1		GCTGGGGGACTCGGCCCTCTATCTCTGTGCCAGCAGTATGAGGGACAAATATAATTCACCCCTCCACTTTGGGAATGGGACCAGGCTCACTGTGACAG	GCTGGGGGACTCGGCCCTCTATCTCTGTGCCAGCAG-----GGGACA--TATAATTCACCCCTCCACTTTGGGAATGGGACCAGGCTCACTGTGACAG
0	TRBV7-3	TRBJ2-1	ASSLAGGPGNEQF	GCCAGCAGCTTAGCGGGAGGGCCGGGGAATGAGCAGTTC	TRBD2	7151	6679	0	13830	0.00642012	26	1	2	1		CCAGCGCACAGAGCGGGGGGACTCAGCCGTGTATCTCTGTGCCAGCAGCTTAGCGGGAGGGCCGGGGAATGAGCAGTTCTTCGGGCCAGGGACACGGCTCACCGTGCTAG	CCAGCGCACAGAGCGGGGGGACTCAGCCGTGTATCTCTGTGCCAGCAGCTTAGCGGGAGGG------AATGAGCAGTTCTTCGGGCCAGGGACACGGCTCACCGTGCTAG
0	TRBV24-1	TRBJ2-7	ATQGSSYEQY	GCCACCCAGGGGAGTTCCTACGAGCAGTAC	TRBD1	6254	7398	0	13652	0.00633749	27	1	1	1		CCCCAACCAGACAGCTCTTTACTTCTGTGCCACCCAGGGGAGTTCCTACGAGCAGTACTTCGGGCCGGGCACCAGGCTCACGGTCACAG	CCCCAACCAGACAGCTCTTTACTTCTGTGCCACCCAGGGG---TCCTACGAGCAGTACTTCGGGCCGGGCACCAGGCTCACGGTCACAG
0	TRBV2	TRBJ2-7	ASSGTPHYEQY	GCCAGCAGTGGAACTCCCCACTACGAGCAGTAC	TRBD2	6007	7350	0	13357	0.00620054	28	1	2	1		CCACAAAGCTGGAGGACTCAGCCATGTACTTCTGTGCCAGCAGTGGAACTCCCCACTACGAGCAGTACTTCGGGCCGGGCACCAGGCTCACGGTCACAG	CCACAAAGCTGGAGGACTCAGCCATGTACTTCTGTGCCAGCAGTG---CTCCC--CTACGAGCAGTACTTCGGGCCGGGCACCAGGCTCACGGTCACAG
0	TRBV6-2	TRBJ1-5	ASSTGSNQPQH	GCCAGCAGCACAGGGAGCAATCAGCCCCAGCAT	TRBD1	5068	7631	0	12699	0.00589509	29	1	1	1		GCTCCCTCCCAAACATCTGTGTACTTCTGTGCCAGCAGCACAGGGAGCAATCAGCCCCAGCATTTTGGTGATGGGACTCGACTCTCCATCCTAG	GCTCCCTCCCAAACATCTGTGTACTTCTGTGCCAGCAG-ACAGGGAGCAATCAGCCCCAGCATTTTGGTGATGGGACTCGACTCTCCATCCTAG
0	TRBV7-9	TRBJ1-1	ASSLAMSWAEAF	GCCAGCAGCTTAGCTATGTCTTGGGCTGAAGCTTTC		7456	4803	0	12259	0.00569083	30	1		1		CCAGCGCACAGAGCAGGGGGACTCGGCCATGTATCTCTGTGCCAGCAGCTTAGCTATGTCTTGGGCTGAAGCTTTCTTTGGACAAGGCACCAGACTCACAGTTGTAG	CCAGCGCACAGAGCAGGGGGACTCGGCCATGTATCTCTGTGCCAGCAGCTTAGC-----------CTGAAGCTTTCTTTGGACAAGGCACCAGACTCACAGTTGTAG
0	TRBV6-1	TRBJ2-1	ASSDGSYNEQF	GCCAGCAGTGACGGGAGCTACAATGAGCAGTTC	TRBD2	5633	6312	0	11945	0.00554507	31	1	2	1		GCTCCCTCCCAGACATCTGTGTACTTCTGTGCCAGCAGTGACGGGAGCTACAATGAGCAGTTCTTCGGGCCAGGGACACGGCTCACCGTGCTAG	GCTCCCTCCCAGACATCTGTGTACTTCTGTGCCAGCAGTGACGGGAGCTACAATGAGCAGTTCTTCGGGCCAGGGACACGGCTCACCGTGCTAG
0	TRBV19	TRBJ2-2	ASSTPRSGTGELF	GCCAGTAGTACCCCCCGGTCCGGAACCGGGGAGCTGTTT		6906	4933	0	11839	0.00549586	32	1		1		CGGCCCAAAAGAACCCGACAGCTTTCTATCTCTGTGCCAGTAGTACCCCCCGGTCCGGAACCGGGGAGCTGTTTTTTGGAGAAGGCTCTAGGCTGACCGTACTGG	CGGCCCAAAAGAACCCGACAGCTTTCTATCTCTGTGCCAGTAGTA--------------ACCGGGGAGCTGTTTTTTGGAGAAGGCTCTAGGCTGACCGTACTGG
0	TRBV10-3	TRBJ2-2	AISEAAGELF	GCCATCAGTGAAGCGGCTGGGGAGCTGTTT	TRBD2	4910	6051	0	10961	0.00508828	33	1	1	1		ACCAGCTCCCAGACATCTGTGTACTTCTGTGCCATCAGTGAAGCGGCTGGGGAGCTGTTTTTTGGAGAAGGCTCTAGGCTGACCGTACTGG	ACCAGCTCCCAGACATCTGTGTACTTCTGTGCCATCAGTGAAGCGG--GGGGAGCTGTTTTTTGGAGAAGGCTCTAGGCTGACCGTACTGG
0	TRBV10-3	TRBJ2-5	AISEGPETQY	GCCATCAGTGAGGGGCCGGAGACCCAGTAC	TRBD1	5300	5294	0	10594	0.00491791	34	1	1	1		ACCAGCTCCCAGACATCTGTGTACTTCTGTGCCATCAGTGAGGGGCCGGAGACCCAGTACTTCGGGCCAGGCACGCGGCTCCTGGTGCTCG	ACCAGCTCCCAGACATCTGTGTACTTCTGTGCCATCAGTGAGGGGC--GAGACCCAGTACTTCGGGCCAGGCACGCGGCTCCTGGTGCTCG
0	TRBV4-3	TRBJ2-7	ASSQDAGTYEQY	GCCAGCAGCCAAGATGCAGGGACCTACGAGCAGTAC	TRBD1	5601	4855	0	10456	0.00485385	35	1	1	1		GCAGCCAGAAGACTCGGCCCTGTATCTCTGCGCCAGCAGCCAAGATGCAGGGACCTACGAGCAGTACTTCGGGCCGGGCACCAGGCTCACGGTCACAG	GCAGCCAGAAGACTCGGCCCTGTATCTCTGCGCCAGCAGCCAAGA--CAGGG-CCTACGAGCAGTACTTCGGGCCGGGCACCAGGCTCACGGTCACAG
0	TRBV28	TRBJ2-5	ASNPLAYQETQY	GCCAGCAACCCCCTAGCGTACCAAGAGACCCAGTAC	TRBD2	6157	3934	0	10091	0.00468441	36	1	1	1		CCGCCAGCACCAACCAGACATCTATGTACCTCTGTGCCAGCAACCCCCTAGCGTACCAAGAGACCCAGTACTTCGGGCCAGGCACGCGGCTCCTGGTGCTCG	CCGCCAGCACCAACCAGACATCTATGTACCTCTGTGCCAGCA-----CTAGCG-ACCAAGAGACCCAGTACTTCGGGCCAGGCACGCGGCTCCTGGTGCTCG
0	TRBV10-3	TRBJ2-5	AISTGPETQY	GCCATCTCGACAGGGCCGGAGACCCAGTAC	TRBD1	4668	4787	0	9455	0.00438917	37	1	1	1		ACCAGCTCCCAGACATCTGTGTACTTCTGTGCCATCTCGACAGGGCCGGAGACCCAGTACTTCGGGCCAGGCACGCGGCTCCTGGTGCTCG	ACCAGCTCCCAGACATCTGTGTACTTCTGTGCCATC--GACAGGG---GAGACCCAGTACTTCGGGCCAGGCACGCGGCTCCTGGTGCTCG
0	TRBV4-1	TRBJ1-1	ASSHESAEAF	GCCAGCAGCCACGAGAGTGCTGAAGCTTTC		5778	3604	0	9382	0.00435528	38	1		1		GCAGCCAGAAGACTCAGCCCTGTATCTCTGCGCCAGCAGCCACGAGAGTGCTGAAGCTTTCTTTGGACAAGGCACCAGACTCACAGTTGTAG	GCAGCCAGAAGACTCAGCCCTGTATCTCTGCGCCAGCAGCCA--------CTGAAGCTTTCTTTGGACAAGGCACCAGACTCACAGTTGTAG
0	TRBV28	TRBJ1-1	ASTLTLNTEAF	GCCAGCACTTTGACCCTTAACACTGAAGCTTTC		6066	3227	0	9293	0.00431397	39	1		1		CCGCCAGCACCAACCAGACATCTATGTACCTCTGTGCCAGCACTTTGACCCTTAACACTGAAGCTTTCTTTGGACAAGGCACCAGACTCACAGTTGTAG	CCGCCAGCACCAACCAGACATCTATGTACCTCTGTGCCAGCA-----------AACACTGAAGCTTTCTTTGGACAAGGCACCAGACTCACAGTTGTAG
0	TRBV27	TRBJ2-1	ASSWRGEDEQF	GCCAGCAGTTGGAGGGGGGAGGATGAGCAGTTC	TRBD1	5304	3853	0	9157	0.00425083	40	1	1	1		CGCCCAGCCCCAACCAGACCTCTCTGTACTTCTGTGCCAGCAGTTGGAGGGGGGAGGATGAGCAGTTCTTCGGGCCAGGGACACGGCTCACCGTGCTAG	CGCCCAGCCCCAACCAGACCTCTCTGTACTTCTGTGCCAGCAGTT--AGGGGG----ATGAGCAGTTCTTCGGGCCAGGGACACGGCTCACCGTGCTAG
0	TRBV7-9	TRBJ1-4	ASSLVGRGAATNEKLF	GCCAGCAGCTTAGTCGGCAGGGGCGCTGCAACTAATGAAAAACTGTTT	TRBD1	5346	3551	0	8897	0.00413014	41	1	1	1		CCAGCGCACAGAGCAGGGGGACTCGGCCATGTATCTCTGTGCCAGCAGCTTAGTCGGCAGGGGCGCTGCAACTAATGAAAAACTGTTTTTTGGCAGTGGAACCCAGCTCTCTGTCTTGG	CCAGCGCACAGAGCAGGGGGACTCGGCCATGTATCTCTGTGCCAGCAGCTTAG----CAGGGG-----CAACTAATGAAAAACTGTTTTTTGGCAGTGGAACCCAGCTCTCTGTCTTGG
0	TRBV20-1	TRBJ2-1	SAISETSSYNEQF	AGTGCTATTAGTGAGACTAGCTCCTACAATGAGCAGTTC	TRBD2	4226	4604	0	8830	0.00409903	42	1	1	1		GCCCATCCTGAAGACAGCAGCTTCTACATCTGCAGTGCTATTAGTGAGACTAGCTCCTACAATGAGCAGTTCTTCGGGCCAGGGACACGGCTCACCGTGCTAG	GCCCATCCTGAAGACAGCAGCTTCTACATCTGCAGTGCTA-------GACTAGCTCCTACAATGAGCAGTTCTTCGGGCCAGGGACACGGCTCACCGTGCTAG
0	TRBV10-3	TRBJ2-7	AISDGPGQY	GCCATCAGTGACGGACCGGGGCAGTAC	TRBD1	4160	4582	0	8742	0.00405818	43	1	1	1		ACCAGCTCCCAGACATCTGTGTACTTCTGTGCCATCAGTGACGGACCGGGGCAGTACTTCGGGCCGGGCACCAGGCTCACGGTCACAG	ACCAGCTCCCAGACATCTGTGTACTTCTGTGCCATCAGTGA------GGGGCAGTACTTCGGGCCGGGCACCAGGCTCACGGTCACAG
0	TRBV4-1	TRBJ2-5	ASSHEPDRPWETQY	GCCAGCAGCCACGAACCGGACAGGCCGTGGGAGACCCAGTAC	TRBD1	4731	3877	0	8608	0.00399598	44	1	1	1		GCAGCCAGAAGACTCAGCCCTGTATCTCTGCGCCAGCAGCCACGAACCGGACAGGCCGTGGGAGACCCAGTACTTCGGGCCAGGCACGCGGCTCCTGGTGCTCG	GCAGCCAGAAGACTCAGCCCTGTATCTCTGCGCCAGCAGCCA------GGACAGG------GAGACCCAGTACTTCGGGCCAGGCACGCGGCTCCTGGTGCTCG
0	TRBV30	TRBJ1-2	AWSVSGLGYT	GCCTGGAGTGTTTCAGGGCTCGGCTACACC	TRBD1	4111	4075	0	8186	0.00380008	45	1	1	1		CCTTCTCAGTGACTCTGGCTTCTATCTCTGTGCCTGGAGTGTTTCAGGGCTCGGCTACACCTTCGGTTCGGGGACCAGGTTAACCGTTGTAG	CCTTCTCAGTGACTCTGGCTTCTATCTCTGTGCCTGGAGTGT--CAGGG---GGCTACACCTTCGGTTCGGGGACCAGGTTAACCGTTGTAG
0	TRBV11-3	TRBJ2-1	ASEDRGGHNEQF	GCCAGCGAGGACAGGGGAGGACACAATGAGCAGTTC	TRBD1	4086	4042	0	8128	0.00377315	46	1	1	1		GCAGAGCTTGGGGACTCGGCCGTGTATCTCTGTGCCAGCGAGGACAGGGGAGGACACAATGAGCAGTTCTTCGGGCCAGGGACACGGCTCACCGTGCTAG	GCAGAGCTTGGGGACTCGGCCGTGTATCTCTGTGCCAGC--GGACAGGGG-----ACAATGAGCAGTTCTTCGGGCCAGGGACACGGCTCACCGTGCTAG
0	TRBV10-2	TRBJ2-7	ASSEKQINYEQY	GCCAGCAGTGAGAAACAGATTAACTACGAGCAGTAC		4047	3907	0	7954	0.00369238	47	1		1		ACCCGCTCCCAGACATCTGTGTATTTCTGCGCCAGCAGTGAGAAACAGATTAACTACGAGCAGTACTTCGGGCCGGGCACCAGGCTCACGGTCACAG	ACCCGCTCCCAGACATCTGTGTATTTCTGCGCCAGCAGTGAG-----------CTACGAGCAGTACTTCGGGCCGGGCACCAGGCTCACGGTCACAG
0	TRBV10-3	TRBJ2-1	AIGQGGDEQF	GCCATTGGACAGGGGGGCGATGAGCAGTTC	TRBD1	3348	4594	0	7942	0.00368681	48	1	1	1		ACCAGCTCCCAGACATCTGTGTACTTCTGTGCCATTGGACAGGGGGGCGATGAGCAGTTCTTCGGGCCAGGGACACGGCTCACCGTGCTAG	ACCAGCTCCCAGACATCTGTGTACTTCTGTGCCAT-GGACAGGGGG---ATGAGCAGTTCTTCGGGCCAGGGACACGGCTCACCGTGCTAG
0	TRBV7-8	TRBJ1-1	ASSPAGPYQEAF	GCCAGCAGCCCCGCAGGGCCGTACCAGGAAGCTTTC	TRBD1	5379	1972	0	7351	0.00341246	49	3	1	1		CCAGCGCACACAGCAGGAGGACTCCGCCGTGTATCTCTGTGCCAGCAGCCCCGCAGGGCCGTACCAGGAAGCTTTCTTTGGACAAGGCACCAGACTCACAGTTGTAG	CCAGCGCACACAGCAGGAGGACTCCGCCGTGTATCTCTGTGCCAGCAGCC---CAGGG---------GAAGCTTTCTTTGGACAAGGCACCAGACTCACAGTTGTAG
0	TRBV11-2	TRBJ2-7	ASSLGVSSYEQY	GCCAGCAGCTTAGGCGTCAGCTCCTACGAGCAGTAC		3220	3979	0	7199	0.0033419	50	1		1		GCAAAGCTTGAGGACTCGGCCGTGTATCTCTGTGCCAGCAGCTTAGGCGTCAGCTCCTACGAGCAGTACTTCGGGCCGGGCACCAGGCTCACGGTCACAG	GCAAAGCTTGAGGACTCGGCCGTGTATCTCTGTGCCAGCAGCTTAG-------CTCCTACGAGCAGTACTTCGGGCCGGGCACCAGGCTCACGGTCACAG
0	TRBV11-2	TRBJ2-2	ASSAITRGGELF	GCCAGCAGCGCCATAACACGAGGGGGGGAGCTGTTT	TRBD2	2645	4317	0	6962	0.00323188	51	1	1	1		GCAAAGCTTGAGGACTCGGCCGTGTATCTCTGTGCCAGCAGCGCCATAACACGAGGGGGGGAGCTGTTTTTTGGAGAAGGCTCTAGGCTGACCGTACTGG	GCAAAGCTTGAGGACTCGGCCGTGTATCTCTGTGCCAGCAGC------------GGGGGGGAGCTGTTTTTTGGAGAAGGCTCTAGGCTGACCGTACTGG
0	TRBV7-8	TRBJ2-6	ASSFGRSGANVLT	GCCAGCAGCTTCGGACGGTCTGGGGCCAACGTCCTGACT		6228	359	0	6587	0.0030578	52	1		1		CCAGCGCACACAGCAGGAGGACTCCGCCGTGTATCTCTGTGCCAGCAGCTTCGGACGGTCTGGGGCCAACGTCCTGACTTTCGGGGCCGGCAGCAGGCTGACCGTGCTGG	CCAGCGCACACAGCAGGAGGACTCCGCCGTGTATCTCTGTGCCAGCAGCTT-------TCTGGGGCCAACGTCCTGACTTTCGGGGCCGGCAGCAGGCTGACCGTGCTGG
0	TRBV7-9	TRBJ1-1	ASSSGPGTNTEAF	GCCAGCAGCTCGGGGCCGGGGACGAACACTGAAGCTTTC	TRBD1	3941	2593	0	6534	0.00303319	53	1	1	1		CCAGCGCACAGAGCAGGGGGACTCGGCCATGTATCTCTGTGCCAGCAGCTCGGGGCCGGGGACGAACACTGAAGCTTTCTTTGGACAAGGCACCAGACTCACAGTTGTAG	CCAGCGCACAGAGCAGGGGGACTCGGCCATGTATCTCTGTGCCAGCAGCT-GGGGC-------GAACACTGAAGCTTTCTTTGGACAAGGCACCAGACTCACAGTTGTAG
0	TRBV24-1	TRBJ2-1	ATSDSTHSGREF	GCCACCAGTGATTCGACCCATAGCGGGAGAGAGTTC	TRBD2	3288	3158	0	6446	0.00299234	54	1	2	1		CCCCAACCAGACAGCTCTTTACTTCTGTGCCACCAGTGATTCGACCCATAGCGGGAGAGAGTTCTTCGGGCCAGGGACACGGCTCACCGTGCTAG	CCCCAACCAGACAGCTCTTTACTTCTGTGCCACCAGTGATT-------TAGCGGGAG--AGTTCTTCGGGCCAGGGACACGGCTCACCGTGCTAG
0	TRBV27	TRBJ2-3	ASSHRTEDTQY	GCCAGCAGTCACCGGACAGAAGATACGCAGTAT	TRBD1	3261	2889	0	6150	0.00285493	55	1	1	1		CGCCCAGCCCCAACCAGACCTCTCTGTACTTCTGTGCCAGCAGTCACCGGACAGAAGATACGCAGTATTTTGGCCCAGGCACCCGGCTGACAGTGCTCG	CGCCCAGCCCCAACCAGACCTCTCTGTACTTCTGTGCCAGCAGT----GGACAG-AGATACGCAGTATTTTGGCCCAGGCACCCGGCTGACAGTGCTCG
0	TRBV4-3	TRBJ2-2	ASSQDRADGELF	GCCAGCAGCCAAGACCGGGCCGACGGGGAGCTGTTT		5592	517	0	6109	0.0028359	56	1		1		GCAGCCAGAAGACTCGGCCCTGTATCTCTGCGCCAGCAGCCAAGACCGGGCCGACGGGGAGCTGTTTTTTGGAGAAGGCTCTAGGCTGACCGTACTGG	GCAGCCAGAAGACTCGGCCCTGTATCTCTGCGCCAGCAGCCAAGA---------CGGGGAGCTGTTTTTTGGAGAAGGCTCTAGGCTGACCGTACTGG
0	TRBV9	TRBJ2-7	ASSAGRSTHEQY	GCCAGCAGCGCGGGACGTTCAACCCACGAGCAGTAC	TRBD2	3284	2785	0	6069	0.00281733	57	1	2	1		CTCTGGAGCTGGGGGACTCAGCTTTGTATTTCTGTGCCAGCAGCGCGGGACGTTCAACCCACGAGCAGTACTTCGGGCCGGGCACCAGGCTCACGGTCACAG	CTCTGGAGCTGGGGGACTCAGCTTTGTATTTCTGTGCCAGCAGCGCGGGA----------ACGAGCAGTACTTCGGGCCGGGCACCAGGCTCACGGTCACAG
0	TRBV7-9	TRBJ1-1	ASSSGSTEAF	GCCAGCAGTTCAGGGTCGACTGAAGCTTTC	TRBD1	3604	2440	0	6044	0.00280573	58	1	1	1		CCAGCGCACAGAGCAGGGGGACTCGGCCATGTATCTCTGTGCCAGCAGTTCAGGGTCGACTGAAGCTTTCTTTGGACAAGGCACCAGACTCACAGTTGTAG	CCAGCGCACAGAGCAGGGGGACTCGGCCATGTATCTCTGTGCCAGCAG--CAGGG---ACTGAAGCTTTCTTTGGACAAGGCACCAGACTCACAGTTGTAG
0	TRBV5-5	TRBJ1-6	ASSLVGRGNSPLH	GCCAGCAGCTTGGTAGGACGGGGGAATTCACCCCTCCAC	TRBD2	2848	2953	0	5801	0.00269292	59	1	1	1		GCTGGGGGACTCGGCCCTGTATCTCTGTGCCAGCAGCTTGGTAGGACGGGGGAATTCACCCCTCCACTTTGGGAATGGGACCAGGCTCACTGTGACAG	GCTGGGGGACTCGGCCCTGTATCTCTGTGCCAGCAGCTTGG-----CGGGGGAATTCACCCCTCCACTTTGGGAATGGGACCAGGCTCACTGTGACAG
0	TRBV30	TRBJ1-1	AWSQGDSTEAF	GCCTGGAGTCAGGGGGATTCCACTGAAGCTTTC	TRBD1	2764	3007	0	5771	0.002679	60	1	1	1		CCTTCTCAGTGACTCTGGCTTCTATCTCTGTGCCTGGAGTCAGGGGGATTCCACTGAAGCTTTCTTTGGACAAGGCACCAGACTCACAGTTGTAG	CCTTCTCAGTGACTCTGGCTTCTATCTCTGTGCCTGGAGTCAGGGGG----CACTGAAGCTTTCTTTGGACAAGGCACCAGACTCACAGTTGTAG
0	TRBV5-1	TRBJ1-6	ASSWKDYNSPLH	GCCAGCAGCTGGAAGGACTATAATTCACCCCTCCAC	TRBD2	3290	2464	0	5754	0.0026711	61	1	1	2		GGAGCTGGGGGACTCGGCCCTTTATCTTTGCGCCAGCAGCTGGAAGGACTATAATTCACCCCTCCACTTTGGGAACGGGACCAGGCTCACTGTGACAG	GGAGCTGGGGGACTCGGCCCTTTATCTTTGCGCCAGCAGCT----GGACTATAATTCACCCCTCCACTTTGGGAACGGGACCAGGCTCACTGTGACAG
0	TRBV20-1	TRBJ1-2	SAWGKSTNYGYT	AGTGCTTGGGGAAAGTCAACTAACTATGGCTACACC		2957	2768	0	5725	0.00265764	62	1		1		GCCCATCCTGAAGACAGCAGCTTCTACATCTGCAGTGCTTGGGGAAAGTCAACTAACTATGGCTACACCTTCGGTTCGGGGACCAGGTTAACCGTTGTAG	GCCCATCCTGAAGACAGCAGCTTCTACATCTGCAGTGCT-------------CTAACTATGGCTACACCTTCGGTTCGGGGACCAGGTTAACCGTTGTAG
0	TRBV20-1	TRBJ2-7	SARPRLAGVREQY	AGTGCTAGACCCCGACTAGCGGGAGTACGCGAGCAGTAC	TRBD2	2457	3148	0	5605	0.00260194	63	1	2	1		GCCCATCCTGAAGACAGCAGCTTCTACATCTGCAGTGCTAGACCCCGACTAGCGGGAGTACGCGAGCAGTACTTCGGGCCGGGCACCAGGCTCACGGTCACAG	GCCCATCCTGAAGACAGCAGCTTCTACATCTGCAGTGCTAGA----GACTAGCGGGAG----CGAGCAGTACTTCGGGCCGGGCACCAGGCTCACGGTCACAG
0	TRBV10-3	TRBJ2-3	AISTGPDTQY	GCCATCAGTACCGGCCCAGATACGCAGTAT		2636	2950	0	5586	0.00259311	64	1		1		ACCAGCTCCCAGACATCTGTGTACTTCTGTGCCATCAGTACCGGCCCAGATACGCAGTATTTTGGCCCAGGCACCCGGCTGACAGTGCTCG	ACCAGCTCCCAGACATCTGTGTACTTCTGTGCCATCAGT-------CAGATACGCAGTATTTTGGCCCAGGCACCCGGCTGACAGTGCTCG
0	TRBV5-1	TRBJ1-2	ASSLKGASGYT	GCCAGCAGCTTGAAGGGGGCGAGCGGCTACACC	TRBD1	3057	2516	0	5573	0.00258708	65	1	1	1		GGAGCTGGGGGACTCGGCCCTTTATCTTTGCGCCAGCAGCTTGAAGGGGGCGAGCGGCTACACCTTCGGTTCGGGGACCAGGTTAACCGTTGTAG	GGAGCTGGGGGACTCGGCCCTTTATCTTTGCGCCAGCAGCTTG-AGGGGGC----GGCTACACCTTCGGTTCGGGGACCAGGTTAACCGTTGTAG
0	TRBV7-9	TRBJ2-1	ASSFPLGLAGEAYNEQF	GCCAGCAGCTTCCCCCTTGGACTAGCGGGAGAAGCCTACAATGAGCAGTTC	TRBD2	3009	2275	0	5284	0.00245292	66	1	2	1		CCAGCGCACAGAGCAGGGGGACTCGGCCATGTATCTCTGTGCCAGCAGCTTCCCCCTTGGACTAGCGGGAGAAGCCTACAATGAGCAGTTCTTCGGGCCAGGGACACGGCTCACCGTGCTAG	CCAGCGCACAGAGCAGGGGGACTCGGCCATGTATCTCTGTGCCAGCAGCTT-------GGACTAGCGGGAG---CCTACAATGAGCAGTTCTTCGGGCCAGGGACACGGCTCACCGTGCTAG
0	TRBV5-1	TRBJ2-7	ASSFVRLEYEQY	GCCAGCAGCTTTGTGAGACTAGAATACGAGCAGTAC	TRBD2	2627	2616	0	5243	0.00243389	67	1	1	1		GGAGCTGGGGGACTCGGCCCTTTATCTTTGCGCCAGCAGCTTTGTGAGACTAGAATACGAGCAGTACTTCGGGCCGGGCACCAGGCTCACGGTCACAG	GGAGCTGGGGGACTCGGCCCTTTATCTTTGCGCCAGCAGCTT-----GACTAG--TACGAGCAGTACTTCGGGCCGGGCACCAGGCTCACGGTCACAG
0	TRBV10-2	TRBJ1-5	ASSDSGLNQPQH	GCCAGCAGTGATTCTGGGCTCAATCAGCCCCAGCAT		2000	2823	0	4823	0.00223892	68	1		1		ACCCGCTCCCAGACATCTGTGTATTTCTGCGCCAGCAGTGATTCTGGGCTCAATCAGCCCCAGCATTTTGGTGATGGGACTCGACTCTCCATCCTAG	ACCCGCTCCCAGACATCTGTGTATTTCTGCGCCAGCAGTGA---------CAATCAGCCCCAGCATTTTGGTGATGGGACTCGACTCTCCATCCTAG
0	TRBV10-3	TRBJ1-4	ATGTGPEKLF	GCCACCGGGACAGGGCCTGAAAAACTGTTT	TRBD1	2417	2239	0	4656	0.00216139	69	1	1	1		ACCAGCTCCCAGACATCTGTGTACTTCTGTGCCACCGGGACAGGGCCTGAAAAACTGTTTTTTGGCAGTGGAACCCAGCTCTCTGTCTTGG	ACCAGCTCCCAGACATCTGTGTACTTCTGTGCCA--GGGACAGGG--TGAAAAACTGTTTTTTGGCAGTGGAACCCAGCTCTCTGTCTTGG
0	TRBV23-1	TRBJ1-1	ASSQLGRSNTEAF	GCCAGCAGTCAATTGGGAAGGTCGAACACTGAAGCTTTC		2652	1961	0	4613	0.00214143	70	1		1		CAGAACCGGGAGACACGGCACTGTATCTCTGCGCCAGCAGTCAATTGGGAAGGTCGAACACTGAAGCTTTCTTTGGACAAGGCACCAGACTCACAGTTGTAG	CAGAACCGGGAGACACGGCACTGTATCTCTGCGCCAGCAGTCAAT----------GAACACTGAAGCTTTCTTTGGACAAGGCACCAGACTCACAGTTGTAG
0	TRBV16	TRBJ2-7	ASSYPGEQY	GCCAGCAGCTACCCCGGCGAGCAGTAC	TRBD2	2680	1746	0	4426	0.00205462	71	1	1	1		ACGAAGCTTGAGGATTCAGCAGTGTATTTTTGTGCCAGCAGCTACCCCGGCGAGCAGTACTTCGGGCCGGGCACCAGGCTCACGGTCACAG	ACGAAGCTTGAGGATTCAGCAGTGTATTTTTGTGCCAGCAGC--CCCCG-CGAGCAGTACTTCGGGCCGGGCACCAGGCTCACGGTCACAG
0	TRBV27	TRBJ2-7	ASSPRREYEQY	GCCAGCAGTCCCCGACGGGAATACGAGCAGTAC	TRBD2	2196	2207	0	4403	0.00204395	72	1	2	1		CGCCCAGCCCCAACCAGACCTCTCTGTACTTCTGTGCCAGCAGTCCCCGACGGGAATACGAGCAGTACTTCGGGCCGGGCACCAGGCTCACGGTCACAG	CGCCCAGCCCCAACCAGACCTCTCTGTACTTCTGTGCCAGCAGT------CGGGA-TACGAGCAGTACTTCGGGCCGGGCACCAGGCTCACGGTCACAG
0	TRBV27	TRBJ1-2	ASLSYGSSGYT	GCCAGTTTATCGTACGGCAGTTCTGGCTACACC		2743	1549	0	4292	0.00199242	73	1		1		CGCCCAGCCCCAACCAGACCTCTCTGTACTTCTGTGCCAGTTTATCGTACGGCAGTTCTGGCTACACCTTCGGTTCGGGGACCAGGTTAACCGTTGTAG	CGCCCAGCCCCAACCAGACCTCTCTGTACTTCTGTGCCAG------------------TGGCTACACCTTCGGTTCGGGGACCAGGTTAACCGTTGTAG
0	TRBV2	TRBJ1-2	ASIGTAPGLVYGYT	GCCAGCATTGGGACAGCGCCCGGGTTAGTCTATGGCTACACC	TRBD1	2321	1926	0	4247	0.00197153	74	1	1	1		CCACAAAGCTGGAGGACTCAGCCATGTACTTCTGTGCCAGCATTGGGACAGCGCCCGGGTTAGTCTATGGCTACACCTTCGGTTCGGGGACCAGGTTAACCGTTGTAG	CCACAAAGCTGGAGGACTCAGCCATGTACTTCTGTGCCAGCA--GGGACAG-------------CTATGGCTACACCTTCGGTTCGGGGACCAGGTTAACCGTTGTAG
0	TRBV6-5	TRBJ1-5	ASSYSTASNQPQH	GCCAGCAGTTACTCCACAGCTAGCAATCAGCCCCAGCAT		2599	1566	0	4165	0.00193346	75	1		1		CGGCTGCTCCCTCCCAGACATCTGTGTACTTCTGTGCCAGCAGTTACTCCACAGCTAGCAATCAGCCCCAGCATTTTGGTGATGGGACTCGACTCTCCATCCTAG	CGGCTGCTCCCTCCCAGACATCTGTGTACTTCTGTGCCAGCAGTTACTC------TAGCAATCAGCCCCAGCATTTTGGTGATGGGACTCGACTCTCCATCCTAG
0	TRBV7-8	TRBJ1-2	ASSPEGRSILNYGYT	GCCAGCAGCCCAGAGGGGAGATCGATCCTAAACTATGGCTACACC	TRBD1	2614	1519	0	4133	0.00191861	76	3	1	1		CCAGCGCACACAGCAGGAGGACTCCGCCGTGTATCTCTGTGCCAGCAGCCCAGAGGGGAGATCGATCCTAAACTATGGCTACACCTTCGGTTCGGGGACCAGGTTAACCGTTGTAG	CCAGCGCACACAGCAGGAGGACTCCGCCGTGTATCTCTGTGCCAGCAGCC---AGGGG------------AACTATGGCTACACCTTCGGTTCGGGGACCAGGTTAACCGTTGTAG
0	TRBV6-2	TRBJ2-7	ASRLNWGGSYEQY	GCCAGCAGGCTGAACTGGGGGGGATCCTACGAGCAGTAC	TRBD2	1577	2552	0	4129	0.00191675	77	1	1	1		GCTCCCTCCCAAACATCTGTGTACTTCTGTGCCAGCAGGCTGAACTGGGGGGGATCCTACGAGCAGTACTTCGGGCCGGGCACCAGGCTCACGGTCACAG	GCTCCCTCCCAAACATCTGTGTACTTCTGTGCCAGCAG--------GGGGGGG-TCCTACGAGCAGTACTTCGGGCCGGGCACCAGGCTCACGGTCACAG
0	TRBV7-2	TRBJ1-2	ASSLADGYT	GCCAGCAGCTTAGCTGACGGCTACACC		2892	1214	0	4106	0.00190607	78	1		1		CCAGCGCACACAGCAGGAGGACTCGGCCGTGTATCTCTGTGCCAGCAGCTTAGCTGACGGCTACACCTTCGGTTCGGGGACCAGGTTAACCGTTGTAG	CCAGCGCACACAGCAGGAGGACTCGGCCGTGTATCTCTGTGCCAGCAGCTTAGC----GGCTACACCTTCGGTTCGGGGACCAGGTTAACCGTTGTAG
0	TRBV15	TRBJ2-3	ATSRADAYRAWQY	GCCACCAGCAGGGCCGACGCCTACAGGGCTTGGCAGTAT	TRBD1	1705	2359	0.023	4064	0.00188658	79	2	1	1		CACCAGGCCTGGGGGACGCAGCTATGTACCTGTGTGCCACCAGCAGGGCCGACGCCTACAGGGCTTGGCAGTATTTTGGCCCAGGCACCCGGCTGACAGTGCTCG	CACCAGGCCTGGGGGACGCAGCCATGTACCTGTGTGCCACCAGC-------------ACAGGG----GCAGTATTTTGGCCCAGGCACCCGGCTGACAGTGCTCG
0	TRBV27	TRBJ1-5	ASSPLTDGYSNQPQH	GCCAGCAGCCCACTAACAGATGGGTATAGCAATCAGCCCCAGCAT		2249	1814	0	4063	0.00188611	80	1		1		CGCCCAGCCCCAACCAGACCTCTCTGTACTTCTGTGCCAGCAGCCCACTAACAGATGGGTATAGCAATCAGCCCCAGCATTTTGGTGATGGGACTCGACTCTCCATCCTAG	CGCCCAGCCCCAACCAGACCTCTCTGTACTTCTGTGCCAGCAG------------------TAGCAATCAGCCCCAGCATTTTGGTGATGGGACTCGACTCTCCATCCTAG
0	TRBV12-3	TRBJ2-7	ASLSTRSDSYEQY	GCCAGCTTATCGACACGGAGTGACTCCTACGAGCAGTAC		831	3149	0	3980	0.00184758	81	1		1		CAGAACCCAGGGACTCAGCTGTGTACTTCTGTGCCAGCTTATCGACACGGAGTGACTCCTACGAGCAGTACTTCGGGCCGGGCACCAGGCTCACGGTCACAG	CAGAACCCAGGGACTCAGCTGTGTACTTCTGTGCCAGC-----------------CTCCTACGAGCAGTACTTCGGGCCGGGCACCAGGCTCACGGTCACAG
0	TRBV7-8	TRBJ1-2	ASSAGGTYGYT	GCCAGCAGCGCTGGAGGGACCTATGGCTACACC	TRBD2	3399	575	0	3974	0.0018448	82	1	2	1		CCAGCGCACACAGCAGGAGGACTCCGCCGTGTATCTCTGTGCCAGCAGCGCTGGAGGGACCTATGGCTACACCTTCGGTTCGGGGACCAGGTTAACCGTTGTAG	CCAGCGCACACAGCAGGAGGACTCCGCCGTGTATCTCTGTGCCAGCAGC---GGAGGG--CTATGGCTACACCTTCGGTTCGGGGACCAGGTTAACCGTTGTAG
0	TRBV6-5	TRBJ1-2	ASSYSTWLGGDGYT	GCCAGCAGTTACTCGACCTGGCTAGGTGGCGATGGCTACACC		2613	1324	0.02	3937	0.00182762	83	1		1		CGGCTGCTCCTTCCCAGACATCTGTGTACTTCTGTGCCAGCAGTTACTCGACCTGGCTAGGTGGCGATGGCTACACCTTCGGTTCGGGGACCAGGTTAACCGTTGTAG	CGGCTGCTCCCTCCCAGACATCTGTGTACTTCTGTGCCAGCAGTTACTC-----------------ATGGCTACACCTTCGGTTCGGGGACCAGGTTAACCGTTGTAG
0	TRBV7-2	TRBJ1-2	ASSLGVGDAYGYT	GCCAGCAGCTTAGGAGTGGGGGATGCCTATGGCTACACC	TRBD1	2311	1592	0	3903	0.00181184	84	1	1	1		CCAGCGCACACAGCAGGAGGACTCGGCCGTGTATCTCTGTGCCAGCAGCTTAGGAGTGGGGGATGCCTATGGCTACACCTTCGGTTCGGGGACCAGGTTAACCGTTGTAG	CCAGCGCACACAGCAGGAGGACTCGGCCGTGTATCTCTGTGCCAGCAGCTTAG----GGGGG----CTATGGCTACACCTTCGGTTCGGGGACCAGGTTAACCGTTGTAG
0	TRBV3-1	TRBJ1-2	ASSHTRGGGFDYGYT	GCCAGCAGCCACACCAGGGGAGGTGGATTCGACTATGGCTACACC	TRBD1	2331	1571	0	3902	0.00181137	85	1	1	1		GGAGCTTGGTGACTCTGCTGTGTATTTCTGTGCCAGCAGCCACACCAGGGGAGGTGGATTCGACTATGGCTACACCTTCGGTTCGGGGACCAGGTTAACCGTTGTAG	GGAGCTTGGTGACTCTGCTGTGTATTTCTGTGCCAGCAGCCA---CAGGGG-----------ACTATGGCTACACCTTCGGTTCGGGGACCAGGTTAACCGTTGTAG
0	TRBV4-3	TRBJ1-6	ASSQDIQGGSPLH	GCCAGCAGCCAAGATATCCAGGGAGGATCACCCCTCCAC	TRBD2	2297	1586	0	3883	0.00180255	86	1	2	1		GCAGCCAGAAGACTCGGCCCTGTATCTCTGCGCCAGCAGCCAAGATATCCAGGGAGGATCACCCCTCCACTTTGGGAATGGGACCAGGCTCACTGTGACAG	GCAGCCAGAAGACTCGGCCCTGTATCTCTGCGCCAGCAGCCAAGA------GGGAGG-TCACCCCTCCACTTTGGGAATGGGACCAGGCTCACTGTGACAG
0	TRBV30	TRBJ1-2	AWTVGASDGYT	GCCTGGACCGTGGGGGCCTCCGATGGCTACACC	TRBD1	1747	2133	0	3880	0.00180116	87	1	1	1		CCTTCTCAGTGACTCTGGCTTCTATCTCTGTGCCTGGACCGTGGGGGCCTCCGATGGCTACACCTTCGGTTCGGGGACCAGGTTAACCGTTGTAG	CCTTCTCAGTGACTCTGGCTTCTATCTCTGTGCCTGGA----GGGGGC-----ATGGCTACACCTTCGGTTCGGGGACCAGGTTAACCGTTGTAG
0	TRBV10-3	TRBJ2-1	AIGGQGSYNEQF	GCCATCGGGGGACAGGGGTCCTACAATGAGCAGTTC	TRBD1	1757	2052	0	3809	0.0017682	88	1	1	1		ACCAGCTCCCAGACATCTGTGTACTTCTGTGCCATCGGGGGACAGGGGTCCTACAATGAGCAGTTCTTCGGGCCAGGGACACGGCTCACCGTGCTAG	ACCAGCTCCCAGACATCTGTGTACTTCTGTGCCATC--GGGACAGGGGTCCTACAATGAGCAGTTCTTCGGGCCAGGGACACGGCTCACCGTGCTAG
0	TRBV10-3	TRBJ1-5	AISEGRRDQPQH	GCCATCAGTGAGGGACGCCGGGATCAGCCCCAGCAT	TRBD1	1833	1937	0	3770	0.0017501	89	1	1	1		ACCAGCTCCCAGACATCTGTGTACTTCTGTGCCATCAGTGAGGGACGCCGGGATCAGCCCCAGCATTTTGGTGATGGGACTCGACTCTCCATCCTAG	ACCAGCTCCCAGACATCTGTGTACTTCTGTGCCATCAGTGAGGGAC------ATCAGCCCCAGCATTTTGGTGATGGGACTCGACTCTCCATCCTAG
0	TRBV3-1	TRBJ1-2	ASSQEGPYYGYT	GCCAGCAGCCAAGAGGGGCCATACTATGGCTACACC	TRBD1	2145	1620	0	3765	0.00174778	90	1	1	1		GGAGCTTGGTGACTCTGCTGTGTATTTCTGTGCCAGCAGCCAAGAGGGGCCATACTATGGCTACACCTTCGGTTCGGGGACCAGGTTAACCGTTGTAG	GGAGCTTGGTGACTCTGCTGTGTATTTCTGTGCCAGCAGCCAAGAGGGGC---ACTATGGCTACACCTTCGGTTCGGGGACCAGGTTAACCGTTGTAG
0	TRBV27	TRBJ2-1	ASSLRQEYEQF	GCCAGCAGTTTGAGACAGGAGTATGAGCAGTTC	TRBD1	1965	1739	0	3704	0.00171946	91	1	1	1		CGCCCAGCCCCAACCAGACCTCTCTGTACTTCTGTGCCAGCAGTTTGAGACAGGAGTATGAGCAGTTCTTCGGGCCAGGGACACGGCTCACCGTGCTAG	CGCCCAGCCCCAACCAGACCTCTCTGTACTTCTGTGCCAGCAGTTT--GACAGG---ATGAGCAGTTCTTCGGGCCAGGGACACGGCTCACCGTGCTAG
0	TRBV24-1	TRBJ1-2	ATSGWDRGPDYDYT	GCCACCAGTGGTTGGGACAGGGGGCCGGACTATGACTACACC	TRBD1	1877	1809	0	3686	0.0017111	92	1	1	1		CCCCAACCAGACAGCTCTTTACTTCTGTGCCACCAGTGGTTGGGACAGGGGGCCGGACTATGACTACACCTTCGGTTCGGGGACCAGGTTAACCGTTGTAG	CCCCAACCAGACAGCTCTTTACTTCTGTGCCACCAGTG---GGGACAGGGGGC---ACTATGGCTACACCTTCGGTTCGGGGACCAGGTTAACCGTTGTAG
2	TRBV6-2	TRBJ2-1	ASSYLDEQF	GCCAGCAGTTATTTAGATGAGCAGTTC		1584	2101	0	3685	0.00171064	93	1		1		GCTCCCTCCCAAACATCTGTGTACTTCTGTGCCAGCAGTTATTTAGATGAGCAGTTCTTCGGGCCAGGGACACGGCTCACCGTGCTAG	GCTCCCTCCCAAACATCTGTGTACTTCTGTGCCAGCAGTTA-----ATGAGCAGTTCTTCGGGCCAGGGACACGGCTCACCGTGCTAG
0	TRBV10-3	TRBJ1-2	AATGELHYGYT	GCCGCCACAGGGGAGCTCCACTATGGCTACACC	TRBD1	2061	1624	0	3685	0.00171064	93	1	1	1		ACCAGCTCCCAGACATCTGTGTACTTCTGTGCCGCCACAGGGGAGCTCCACTATGGCTACACCTTCGGTTCGGGGACCAGGTTAACCGTTGTAG	ACCAGCTCCCAGACATCTGTGTACTTCTGTGCC---ACAGGGG------ACTATGGCTACACCTTCGGTTCGGGGACCAGGTTAACCGTTGTAG
0	TRBV6-2	TRBJ1-1	ASSPRENTEAF	GCCAGCAGTCCCAGGGAGAACACTGAAGCTTTC	TRBD1	2073	1585	0	3658	0.0016981	95	1	1	1		GCTCCCTCCCAAACATCTGTGTACTTCTGTGCCAGCAGTCCCAGGGAGAACACTGAAGCTTTCTTTGGACAAGGCACCAGACTCACAGTTGTAG	GCTCCCTCCCAAACATCTGTGTACTTCTGTGCCAGCAGT--CAGGG-GAACACTGAAGCTTTCTTTGGACAAGGCACCAGACTCACAGTTGTAG
0	TRBV6-5	TRBJ1-5	ASSYGVGQPQH	GCCAGCAGTTACGGTGTGGGGCAGCCCCAGCAT	TRBD1	2033	1621	0	3654	0.00169625	96	1	1	1		CGGCTGCTCCCTCCCAGACATCTGTGTACTTCTGTGCCAGCAGTTACGGTGTGGGGCAGCCCCAGCATTTTGGTGATGGGACTCGACTCTCCATCCTAG	CGGCTGCTCCCTCCCAGACATCTGTGTACTTCTGTGCCAGCAGTTAC-----GGGGCAGCCCCAGCATTTTGGTGATGGGACTCGACTCTCCATCCTAG
0	TRBV7-2	TRBJ1-1	ASSLVGNRYEAF	GCCAGCAGCTTAGTAGGGAATAGATACGAAGCTTTC		2135	1496	0	3631	0.00168557	97	1		1		CCAGCGCACACAGCAGGAGGACTCGGCCGTGTATCTCTGTGCCAGCAGCTTAGTAGGGAATAGATACGAAGCTTTCTTTGGACAAGGCACCAGACTCACAGTTGTAG	CCAGCGCACACAGCAGGAGGACTCGGCCGTGTATCTCTGTGCCAGCAGCTTAG--------------GAAGCTTTCTTTGGACAAGGCACCAGACTCACAGTTGTAG
0	TRBV5-4	TRBJ2-7	ASSQGQGFYEQY	GCCAGCAGTCAGGGACAGGGATTCTACGAGCAGTAC	TRBD1	1683	1937	0	3620	0.00168046	98	1	1	1		GGAGCTGGACGACTCGGCCCTGTATCTCTGTGCCAGCAGTCAGGGACAGGGATTCTACGAGCAGTACTTCGGGCCGGGCACCAGGCTCACGGTCACAG	GGAGCTGGACGACTCGGCCCTGTATCTCTGTGCCAGCAG---GGGACAGGG---CTACGAGCAGTACTTCGGGCCGGGCACCAGGCTCACGGTCACAG
0	TRBV6-1	TRBJ1-5	ASRPQGYQPQH	GCCAGCAGGCCACAGGGTTATCAGCCCCAGCAT	TRBD1	1483	2134	0	3617	0.00167907	99	1	1	1		GCTCCCTCCCAGACATCTGTGTACTTCTGTGCCAGCAGGCCACAGGGTTATCAGCCCCAGCATTTTGGTGATGGGACTCGACTCTCCATCCTAG	GCTCCCTCCCAGACATCTGTGTACTTCTGTGCCAGCAG---ACAGGG--ATCAGCCCCAGCATTTTGGTGATGGGACTCGACTCTCCATCCTAG
0	TRBV7-9	TRBJ1-3	AGFAHSGNTIY	GCCGGCTTTGCTCACTCTGGAAACACCATATAT		2037	1554	0	3591	0.001667	100	1		1		CCAGCGCACAGAGCAGGGGGACTCGGCCATGTATCTCTGTGCCGGCTTTGCTCACTCTGGAAACACCATATATTTTGGAGAGGGAAGTTGGCTCACTGTTGTAG	CCAGCGCACAGAGCAGGGGGACTCGGCCATGTATCTCTGTGCC-----------CTCTGGAAACACCATATATTTTGGAGAGGGAAGTTGGCTCACTGTTGTAG
0	TRBV29-1	TRBJ2-1	SGTGVGGSYNEQF	AGCGGTACAGGGGTAGGGGGCTCCTACAATGAGCAGTTC	TRBD1	3003	581	0	3584	0.00166375	101	1	1	1		GAGCCCTGAAGACAGCAGCATATATCTCTGCAGCGGTACAGGGGTAGGGGGCTCCTACAATGAGCAGTTCTTCGGGCCAGGGACACGGCTCACCGTGCTAG	GAGCCCTGAAGACAGCAGCATATATCTCTGCAGCG----------AGGGGGCTCCTACAATGAGCAGTTCTTCGGGCCAGGGACACGGCTCACCGTGCTAG
0	TRBV27	TRBJ1-5	VSSLYAGSNQPQH	GTCAGCAGTTTATACGCAGGGAGCAATCAGCCCCAGCAT	TRBD1	1720	1858	0.021	3578	0.00166097	102	1	1	1		CGCCCAGCCCCAACCAGACCTCTCTGTACTTCTGTGTCAGCAGTTTATACGCAGGGAGCAATCAGCCCCAGCATTTTGGTGATGGGACTCGACTCTCCATCCTAG	CGCCCAGCCCCAACCAGACCTCTCTGTACTTCTGTGCCAGCAGTTTAT---CAGGGAGCAATCAGCCCCAGCATTTTGGTGATGGGACTCGACTCTCCATCCTAG
0	TRBV4-3	TRBJ1-1	ASSQDRGSLNTEAF	GCCAGCAGCCAAGACAGGGGATCTTTGAACACTGAAGCTTTC	TRBD1	2197	1373	0	3570	0.00165725	103	1	1	1		GCAGCCAGAAGACTCGGCCCTGTATCTCTGCGCCAGCAGCCAAGACAGGGGATCTTTGAACACTGAAGCTTTCTTTGGACAAGGCACCAGACTCACAGTTGTAG	GCAGCCAGAAGACTCGGCCCTGTATCTCTGCGCCAGCAGCCAAGACAGGGG-----TGAACACTGAAGCTTTCTTTGGACAAGGCACCAGACTCACAGTTGTAG
0	TRBV7-9	TRBJ1-4	ASDPLATNEKLF	GCCAGTGATCCGTTAGCAACTAATGAAAAACTGTTT		1977	1584	0	3561	0.00165308	104	1		1		CCAGCGCACAGAGCAGGGGGACTCGGCCATGTATCTCTGTGCCAGTGATCCGTTAGCAACTAATGAAAAACTGTTTTTTGGCAGTGGAACCCAGCTCTCTGTCTTG	CCAGCGCACAGAGCAGGGGGACTCGGCCATGTATCTCTGTGCCAG-----------CAACTAATGAAAAACTGTTTTTTGGCAGTGGAACCCAGCTCTCTGTCTTG
0	TRBV27	TRBJ1-5	ASSNDRGGWAQH	GCCAGCAGCAACGACAGGGGGGGTTGGGCCCAGCAT	TRBD1	1785	1733	0	3518	0.00163311	105	1	1	1		CGCCCAGCCCCAACCAGACCTCTCTGTACTTCTGTGCCAGCAGCAACGACAGGGGGGGTTGGGCCCAGCATTTTGGTGATGGGACTCGACTCTCCATCCTAG	CGCCCAGCCCCAACCAGACCTCTCTGTACTTCTGTGCCAGCAG----GACAGGGGG-------CCCAGCATTTTGGTGATGGGACTCGACTCTCCATCCTAG
0	TRBV28	TRBJ1-1	ASSRRAWAEAF	GCCAGCTCCCGCCGGGCCTGGGCTGAAGCTTTC		2279	1156	0	3435	0.00159458	106	1		1		CCGCCAGCACCAACCAGACATCTATGTACCTCTGTGCCAGCTCCCGCCGGGCCTGGGCTGAAGCTTTCTTTGGACAAGGCACCAGACTCACAGTTGTAG	CCGCCAGCACCAACCAGACATCTATGTACCTCTGTGCCAGC----------------CTGAAGCTTTCTTTGGACAAGGCACCAGACTCACAGTTGTAG
0	TRBV2	TRBJ1-5	ASQGQGANQPQH	GCCAGTCAAGGACAGGGGGCGAATCAGCCCCAGCAT	TRBD1	1363	2039	0	3402	0.00157927	107	1	1	1		CCACAAAGCTGGAGGACTCAGCCATGTACTTCTGTGCCAGTCAAGGACAGGGGGCGAATCAGCCCCAGCATTTTGGTGATGGGACTCGACTCTCCATCCTAG	CCACAAAGCTGGAGGACTCAGCCATGTACTTCTGTGCCAG----GGACAGGGGGC-AATCAGCCCCAGCATTTTGGTGATGGGACTCGACTCTCCATCCTAG
0	TRBV25-1	TRBJ2-2	ASSRGLAGTGELF	GCCAGCAGTCGTGGACTAGCGGGCACCGGGGAGCTGTTT	TRBD2	1327	2051	0	3378	0.00156812	108	1	1	1		GCCAGGCCCTCACATACCTCTCAGTACCTCTGTGCCAGCAGTCGTGGACTAGCGGGCACCGGGGAGCTGTTTTTTGGAGAAGGCTCTAGGCTGACCGTACTGG	GCCAGGCCCTCACATACCTCTCAGTACCTCTGTGCCAGCAGT---GGACTAGCGGGCACCGGGGAGCTGTTTTTTGGAGAAGGCTCTAGGCTGACCGTACTGG
0	TRBV10-3	TRBJ1-2	AISEPRDGNYGYT	GCCATCAGTGAGCCACGGGACGGAAACTATGGCTACACC	TRBD1	1810	1536	0	3346	0.00155327	109	1	1	1		ACCAGCTCCCAGACATCTGTGTACTTCTGTGCCATCAGTGAGCCACGGGACGGAAACTATGGCTACACCTTCGGTTCGGGGACCAGGTTAACCGTTGTAG	ACCAGCTCCCAGACATCTGTGTACTTCTGTGCCATCAGTGAG----GGGAC---AACTATGGCTACACCTTCGGTTCGGGGACCAGGTTAACCGTTGTAG
0	TRBV5-5	TRBJ1-1	ASSLFRDSEAF	GCCAGCAGCTTGTTTCGGGACAGCGAAGCTTTC	TRBD1	1822	1516	0	3338	0.00154956	110	1	1	1		GCTGGGGGACTCGGCCCTGTATCTCTGTGCCAGCAGCTTGTTTCGGGACAGCGAAGCTTTCTTTGGACAAGGCACCAGACTCACAGTTGTAG	GCTGGGGGACTCGGCCCTGTATCTCTGTGCCAGCAGCTTG----GGGACAG-GAAGCTTTCTTTGGACAAGGCACCAGACTCACAGTTGTAG
0	TRBV6-1	TRBJ1-2	ASKEDRPSYGYT	GCCAGCAAGGAAGACAGGCCGTCTTATGGCTACACC	TRBD1	1527	1757	0	3284	0.00152449	111	1	1	1		GCTCCCTCCCAGACATCTGTGTACTTCTGTGCCAGCAAGGAAGACAGGCCGTCTTATGGCTACACCTTCGGTTCGGGGACCAGGTTAACCGTTGTAG	GCTCCCTCCCAGACATCTGTGTACTTCTGTGCCAGCA-----GACAGG------TATGGCTACACCTTCGGTTCGGGGACCAGGTTAACCGTTGTAG
0	TRBV12-3	TRBJ2-5	ASSPGGETQY	GCCAGCAGCCCCGGGGGAGAGACCCAGTAC	TRBD2	1642	1626	0	3268	0.00151706	112	1	1	1		CAGAACCCAGGGACTCAGCTGTGTACTTCTGTGCCAGCAGCCCCGGGGGAGAGACCCAGTACTTCGGGCCAGGCACGCGGCTCCTGGTGCTCG	CAGAACCCAGGGACTCAGCTGTGTACTTCTGTGCCAGCAG---CGGGGGAGAGACCCAGTACTTCGGGCCAGGCACGCGGCTCCTGGTGCTCG
0	TRBV27	TRBJ1-1	ASSLMGRDTEAF	GCCAGCAGTTTAATGGGGCGAGACACTGAAGCTTTC	TRBD1	1944	1312	0.021	3256	0.00151149	113	1	1	1		CGCCCAGCCCCAACCAGACTTCTCTGTACTTCTGTGCCAGCAGTTTAATGGGGCGAGACACTGAAGCTTTCTTTGGACAAGGCACCAGACTCACAGTTGTAG	CGCCCAGCCCCAACCAGACCTCTCTGTACTTCTGTGCCAGCAGTTTA--GGGGC---ACACTGAAGCTTTCTTTGGACAAGGCACCAGACTCACAGTTGTAG
0	TRBV18	TRBJ2-3	ASSPPLTEVTDTQY	GCCAGCTCACCACCGTTGACAGAAGTCACAGATACGCAGTAT	TRBD1	1894	1353	0	3247	0.00150731	114	1	1	1		CCAGCAGGTAGTGCGAGGAGATTCGGCAGCTTATTTCTGTGCCAGCTCACCACCGTTGACAGAAGTCACAGATACGCAGTATTTTGGCCCAGGCACCCGGCTGACAGTGCTCG	CCAGCAGGTAGTGCGAGGAGATTCGGCAGCTTATTTCTGTGCCAGCTCACCACC---GACAG----CACAGATACGCAGTATTTTGGCCCAGGCACCCGGCTGACAGTGCTCG
0	TRBV2	TRBJ2-4	ASSEGELAGGPKNIQY	GCCAGCAGTGAGGGCGAGCTAGCGGGAGGGCCCAAAAACATTCAGTAC	TRBD2	1633	1612	0	3245	0.00150638	115	1	2	1		CCACAAAGCTGGAGGACTCAGCCATGTACTTCTGTGCCAGCAGTGAGGGCGAGCTAGCGGGAGGGCCCAAAAACATTCAGTACTTCGGCGCCGGGACCCGGCTCTCAGTGCTGG	CCACAAAGCTGGAGGACTCAGCCATGTACTTCTGTGCCAGCAGTGA-------CTAGCGGGAGGG-CCAAAAACATTCAGTACTTCGGCGCCGGGACCCGGCTCTCAGTGCTGG
0	TRBV10-3	TRBJ2-7	AISGGGAGEQY	GCCATCAGTGGGGGGGGCGCGGGGGAGCAGTAC	TRBD2	1190	2049	0	3239	0.0015036	116	1	1	1		ACCAGCTCCCAGACATCTGTGTACTTCTGTGCCATCAGTGGGGGGGGCGCGGGGGAGCAGTACTTCGGGCCGGGCACCAGGCTCACGGTCACAG	ACCAGCTCCCAGACATCTGTGTACTTCTGTGCCATCAGTGGGGGGGG-------GAGCAGTACTTCGGGCCGGGCACCAGGCTCACGGTCACAG
0	TRBV12-3	TRBJ1-2	ASMETGTPGYT	GCCAGCATGGAGACAGGGACACCTGGCTACACC	TRBD1	1739	1470	0	3209	0.00148967	117	1	1	1		CAGAACCCAGGGACTCAGCTGTGTACTTCTGTGCCAGCATGGAGACAGGGACACCTGGCTACACCTTCGGTTCGGGGACCAGGTTAACCGTTGTAG	CAGAACCCAGGGACTCAGCTGTGTACTTCTGTGCCAGCA----GACAGGG-----TGGCTACACCTTCGGTTCGGGGACCAGGTTAACCGTTGTAG
0	TRBV18	TRBJ1-2	ASSTPTGYHYGYT	GCCAGCTCAACACCGACAGGATATCACTATGGCTACACC	TRBD1	1898	1306	0	3204	0.00148735	118	1	1	1		CCAGCAGGTAGTGCGAGGAGATTCGGCAGCTTATTTCTGTGCCAGCTCAACACCGACAGGATATCACTATGGCTACACCTTCGGTTCGGGGACCAGGTTAACCGTTGTAG	CCAGCAGGTAGTGCGAGGAGATTCGGCAGCTTATTTCTGTGCCAGCTCA-----GACAGG-----ACTATGGCTACACCTTCGGTTCGGGGACCAGGTTAACCGTTGTAG
0	TRBV28	TRBJ1-1	ASSLGMGTEAF	GCCAGCAGTTTAGGCATGGGTACTGAAGCTTTC		2056	1145	0	3201	0.00148596	119	1		1		CCGCCAGCACCAACCAGACATCTATGTACCTCTGTGCCAGCAGTTTAGGCATGGGTACTGAAGCTTTCTTTGGACAAGGCACCAGACTCACAGTTGTAG	CCGCCAGCACCAACCAGACATCTATGTACCTCTGTGCCAGCAGTTTA---------ACTGAAGCTTTCTTTGGACAAGGCACCAGACTCACAGTTGTAG
0	TRBV7-9	TRBJ1-1	ASSRDSLNTEAF	GCCAGCAGCCGGGACAGCCTGAACACTGAAGCTTTC	TRBD1	1861	1338	0	3199	0.00148503	120	1	1	1		CCAGCGCACAGAGCAGGGGGACTCGGCCATGTATCTCTGTGCCAGCAGCCGGGACAGCCTGAACACTGAAGCTTTCTTTGGACAAGGCACCAGACTCACAGTTGTAG	CCAGCGCACAGAGCAGGGGGACTCGGCCATGTATCTCTGTGCCAGCAGC-GGGACAG--TGAACACTGAAGCTTTCTTTGGACAAGGCACCAGACTCACAGTTGTAG
0	TRBV6-1	TRBJ1-5	ASSGGMISNQPQH	GCCAGCAGTGGAGGGATGATTAGCAATCAGCCCCAGCAT	TRBD2	1376	1815	0	3191	0.00148132	121	1	2	1		GCTCCCTCCCAGACATCTGTGTACTTCTGTGCCAGCAGTGGAGGGATGATTAGCAATCAGCCCCAGCATTTTGGTGATGGGACTCGACTCTCCATCCTAG	GCTCCCTCCCAGACATCTGTGTACTTCTGTGCCAGCAGTGGAGGG-----TAGCAATCAGCCCCAGCATTTTGGTGATGGGACTCGACTCTCCATCCTAG
0	TRBV11-2	TRBJ1-4	ASSLGGQTTTNEKLF	GCCAGCAGCTTAGGAGGACAGACCACAACTAATGAAAAACTGTTT	TRBD1	1585	1601	0	3186	0.00147899	122	1	1	1		GCAAAGCTTGAGGACTCGGCCGTGTATCTCTGTGCCAGCAGCTTAGGAGGACAGACCACAACTAATGAAAAACTGTTTTTTGGCAGTGGAACCCAGCTCTCTGTCTTGG	GCAAAGCTTGAGGACTCGGCCGTGTATCTCTGTGCCAGCAGCTTAG--GGACAG----CAACTAATGAAAAACTGTTTTTTGGCAGTGGAACCCAGCTCTCTGTCTTGG
0	TRBV4-1	TRBJ2-1	ASSHSSPLNEQF	GCCAGCAGCCATTCCAGCCCCCTCAATGAGCAGTTC		1803	1381	0	3184	0.00147807	123	1		1		GCAGCCAGAAGACTCAGCCCTGTATCTCTGCGCCAGCAGCCATTCCAGCCCCCTCAATGAGCAGTTCTTCGGGCCAGGGACACGGCTCACCGTGCTAG	GCAGCCAGAAGACTCAGCCCTGTATCTCTGCGCCAGCAGCCA------------CAATGAGCAGTTCTTCGGGCCAGGGACACGGCTCACCGTGCTAG
0	TRBV7-6	TRBJ2-3	ASSLEAPSKGDTQY	GCCAGCAGCTTAGAGGCTCCTAGCAAGGGAGATACGCAGTAT	TRBD2	1728	1450	0	3178	0.00147528	124	1	1	1		CCAGCGCACAGAGCAGCGGGACTCGGCCATGTATCGCTGTGCCAGCAGCTTAGAGGCTCCTAGCAAGGGAGATACGCAGTATTTTGGCCCAGGCACCCGGCTGACAGTGCTCG	CCAGCGCACAGAGCAGCGGGACTCGGCCATGTATCGCTGTGCCAGCAGCTTAG------CTAGC-----AGATACGCAGTATTTTGGCCCAGGCACCCGGCTGACAGTGCTCG
0	TRBV6-5	TRBJ1-5	ASSYRPRLTSQPQH	GCCAGCAGTTACCGGCCTAGATTAACCAGTCAGCCCCAGCAT		1220	1957	0	3177	0.00147482	125	1		1		GCTCCCTCCCAGACATCTGTGTACTTCTGTGCCAGCAGTTACCGGCCTAGATTAACCAGTCAGCCCCAGCATTTTGGTGATGGGACTCGACTCTCCATCCTAG	GCTCCCTCCCAGACATCTGTGTACTTCTGTGCCAGCAGTTAC-----------------TCAGCCCCAGCATTTTGGTGATGGGACTCGACTCTCCATCCTAG
0	TRBV4-3	TRBJ2-3	ASSQDSAADTQY	GCCAGCAGCCAAGATTCCGCGGCGGATACGCAGTAT		1704	1460	0	3164	0.00146878	126	1		1		GCAGCCAGAAGACTCGGCCCTGTATCTCTGCGCCAGCAGCCAAGATTCCGCGGCGGATACGCAGTATTTTGGCCCAGGCACCCGGCTGACAGTGCTCG	GCAGCCAGAAGACTCGGCCCTGTATCTCTGCGCCAGCAGCCAAGA----------GATACGCAGTATTTTGGCCCAGGCACCCGGCTGACAGTGCTCG
0	TRBV7-9	TRBJ1-1	ASTHFTGADEAF	GCCAGCACCCACTTCACAGGGGCGGATGAAGCTTTC	TRBD1	1920	1234	0	3154	0.00146414	127	5	1	1		CCAGCGCACAGAGCAGGGGGACTCGGCCATGTATCTCTGTGCCAGCACCCACTTCACAGGGGCGGATGAAGCTTTCTTTGGACAAGGCACCAGACTCACAGTTGTAG	CCAGCGCACAGAGCAGGGGGACTCGGCCATGTATCTCTGTGCCAGCACC------ACAGGGG----TGAAGCTTTCTTTGGACAAGGCACCAGACTCACAGTTGTAG
0	TRBV10-3	TRBJ1-2	AISEPFQGANYGYT	GCCATCAGTGAGCCCTTCCAGGGGGCTAACTATGGCTACACC	TRBD1	1780	1368	0	3148	0.00146135	128	1	1	1		ACCAGCTCCCAGACATCTGTGTACTTCTGTGCCATCAGTGAGCCCTTCCAGGGGGCTAACTATGGCTACACCTTCGGTTCGGGGACCAGGTTAACCGTTGTAG	ACCAGCTCCCAGACATCTGTGTACTTCTGTGCCATCAGTGAG------CAGGGGGCTAACTATGGCTACACCTTCGGTTCGGGGACCAGGTTAACCGTTGTAG
0	TRBV11-2	TRBJ2-5	ASSPGQETQY	GCCAGCAGCCCGGGACAAGAGACCCAGTAC	TRBD1	1236	1911	0	3147	0.00146089	129	1	1	1		GCAAAGCTTGAGGACTCGGCCGTGTATCTCTGTGCCAGCAGCCCGGGACAAGAGACCCAGTACTTCGGGCCAGGCACGCGGCTCCTGGTGCTCG	GCAAAGCTTGAGGACTCGGCCGTGTATCTCTGTGCCAGCAGC--GGGACAAGAGACCCAGTACTTCGGGCCAGGCACGCGGCTCCTGGTGCTCG
0	TRBV24-1	TRBJ2-2	ATSDPGLAGGGVGTGELF	GCCACCAGTGACCCGGGACTAGCGGGAGGAGGTGTCGGCACCGGGGAGCTGTTT	TRBD2	1199	1899	0.026	3098	0.00143814	130	1	2	1		CCCCAACCAGACAGCTCTTTACTTCTTTGCCACCAGTGACCCGGGACTAGCGGGAGGAGGTGTCGGCACCGGGGAGCTGTTTTTTGGAGAAGGCTCTAGGCTGACCGTACTGG	CCCCAACCAGACAGCTCTTTACTTCTGTGCCACCAGTGA---GGGACTAGCGGGAGG---------CACCGGGGAGCTGTTTTTTGGAGAAGGCTCTAGGCTGACCGTACTGG
0	TRBV6-5	TRBJ1-3	ASSYTGLYGNTIY	GCCAGCAGTTACACAGGACTGTATGGAAACACCATATAT	TRBD1	1842	1200	0	3042	0.00141215	131	1	1	1		CGGCTGCTCCCTCCCAGACATCTGTGTACTTCTGTGCCAGCAGTTACACAGGACTGTATGGAAACACCATATATTTTGGAGAGGGAAGTTGGCTCACTGTTGTAG	CGGCTGCTCCCTCCCAGACATCTGTGTACTTCTGTGCCAGCAGTTACACAGG------TGGAAACACCATATATTTTGGAGAGGGAAGTTGGCTCACTGTTGTAG
0	TRBV5-4	TRBJ2-5	ASSLRTGQETQY	GCCAGCAGCCTTAGGACAGGTCAAGAGACCCAGTAC	TRBD1	1515	1524	0.025	3039	0.00141075	132	1	1	1		GGAGCTGGACGACTTGGCCCTGTATCTCTGTGCCAGCAGCCTTAGGACAGGTCAAGAGACCCAGTACTTCGGGCCAGGCACGCGGCTCCTGGTGCTCG	GGAGCTGGACGACTCGGCCCTGTATCTCTGTGCCAGCAGC----GGACAGG-CAAGAGACCCAGTACTTCGGGCCAGGCACGCGGCTCCTGGTGCTCG
0	TRBV2	TRBJ1-3	ASSPQSSGNTIY	GCCAGCAGTCCACAGAGCTCTGGAAACACCATATAT		1344	1685	0	3029	0.00140611	133	1		1		CCACAAAGCTGGAGGACTCAGCCATGTACTTCTGTGCCAGCAGTCCACAGAGCTCTGGAAACACCATATATTTTGGAGAGGGAAGTTGGCTCACTGTTGTAG	CCACAAAGCTGGAGGACTCAGCCATGTACTTCTGTGCCAGCAGT--------CTCTGGAAACACCATATATTTTGGAGAGGGAAGTTGGCTCACTGTTGTAG
0	TRBV10-3	TRBJ1-2	AISETGGIYGYT	GCCATCAGTGAAACAGGGGGAATATATGGTTACACC	TRBD1	1576	1433	0	3009	0.00139683	134	1	1	1		ACCAGCTCCCAGACATCTGTGTACTTCTGTGCCATCAGTGAAACAGGGGGAATATATGGTTACACCTTCGGTTCGGGGACCAGGTTAACCGTTGTAG	ACCAGCTCCCAGACATCTGTGTACTTCTGTGCCATCAGTGA-ACAGGGGG----TATGGCTACACCTTCGGTTCGGGGACCAGGTTAACCGTTGTAG
0	TRBV6-5	TRBJ2-3	ASSWTGAGTDTQY	GCCAGCAGTTGGACTGGGGCGGGCACAGATACGCAGTAT	TRBD1	1742	1254	0	2996	0.00139079	135	1	1	1		CGGCTGCTCCCTCCCAGACATCTGTGTACTTCTGTGCCAGCAGTTGGACTGGGGCGGGCACAGATACGCAGTATTTTGGCCCAGGCACCCGGCTGACAGTGCTCG	CGGCTGCTCCCTCCCAGACATCTGTGTACTTCTGTGCCAGCAGTT-----GGGGC--GCACAGATACGCAGTATTTTGGCCCAGGCACCCGGCTGACAGTGCTCG
0	TRBV4-3	TRBJ2-3	ASSQELAGALYTQY	GCCAGCAGCCAAGAGCTAGCGGGTGCCCTATATACGCAGTAT	TRBD2	1728	1256	0	2984	0.00138522	136	1	1	1		GCAGCCAGAAGACTCGGCCCTGTATCTCTGCGCCAGCAGCCAAGAGCTAGCGGGTGCCCTATATACGCAGTATTTTGGCCCAGGCACCCGGCTGACAGTGCTCG	GCAGCCAGAAGACTCGGCCCTGTATCTCTGCGCCAGCAGCCAAGA-CTAGCGGG--------ATACGCAGTATTTTGGCCCAGGCACCCGGCTGACAGTGCTCG
0	TRBV9	TRBJ2-3	ASSISVGGPTDTQY	GCCAGCAGCATATCGGTAGGGGGACCCACAGATACGCAGTAT	TRBD1	1616	1365	0.023	2981	0.00138383	137	1	1	1		CTCTGGAGCTGGGGGACTCAGCTTTGTACTTCTGTGCCAGCAGCATATCGGTAGGGGGACCCACAGATACGCAGTATTTTGGCCCAGGCACCCGGCTGACAGTGCTCG	CTCTGGAGCTGGGGGACTCAGCTTTGTATTTCTGTGCCAGCAGC--------AGGGGG---CACAGATACGCAGTATTTTGGCCCAGGCACCCGGCTGACAGTGCTCG
0	TRBV20-1	TRBJ1-2	SAGEGGILGYT	AGTGCAGGGGAAGGGGGGATTCTTGGCTACACC	TRBD1	1539	1436	0	2975	0.00138104	138	1	1	1		GCCCATCCTGAAGACAGCAGCTTCTACATCTGCAGTGCAGGGGAAGGGGGGATTCTTGGCTACACCTTCGGTTCGGGGACCAGGTTAACCGTTGTAG	GCCCATCCTGAAGACAGCAGCTTCTACATCTGCAGTGC------AGGGGG------TGGCTACACCTTCGGTTCGGGGACCAGGTTAACCGTTGTAG
0	TRBV7-9	TRBJ2-2	ASSLPPNTGELF	GCCAGCAGCTTACCTCCAAACACCGGGGAGCTGTTT		1539	1436	0	2975	0.00138104	138	1		1		CCAGCGCACAGAGCAGGGGGACTCGGCCATGTATCTCTGTGCCAGCAGCTTACCTCCAAACACCGGGGAGCTGTTTTTTGGAGAAGGCTCTAGGCTGACCGTACTGG	CCAGCGCACAGAGCAGGGGGACTCGGCCATGTATCTCTGTGCCAGCAGCTTA------AACACCGGGGAGCTGTTTTTTGGAGAAGGCTCTAGGCTGACCGTACTGG
0	TRBV19	TRBJ1-6	ASSGQGARSPLH	GCCAGCTCGGGACAGGGGGCTCGCTCACCCCTCCAC	TRBD1	1950	1007	0	2957	0.00137269	140	1	1	1		CGGCCCAAAAGAACCCGACAGCTTTCTATCTCTGTGCCAGCTCGGGACAGGGGGCTCGCTCACCCCTCCACTTTGGGAATGGGACCAGGCTCACTGTGACAG	CGGCCCAAAAGAACCCGACAGCTTTCTATCTCTGTGCCAG---GGGACAGGGGGC----TCACCCCTCCACTTTGGGAATGGGACCAGGCTCACTGTGACAG
0	TRBV19	TRBJ1-5	ASRGDTRPQH	GCCAGTAGGGGAGACACGCGGCCCCAGCAT	TRBD1	1872	1084	0	2956	0.00137222	141	1	1	1		CGGCCCAAAAGAACCCGACAGCTTTCTATCTCTGTGCCAGTAGGGGAGACACGCGGCCCCAGCATTTTGGTGATGGGACTCGACTCTCCATCCTAG	CGGCCCAAAAGAACCCGACAGCTTTCTATCTCTGTGCCAGTAGGGG---------GCCCCAGCATTTTGGTGATGGGACTCGACTCTCCATCCTAG
0	TRBV7-9	TRBJ1-1	ASSTGPGTNTEAF	GCCAGCAGCACCGGTCCCGGGACGAACACTGAAGCTTTC	TRBD1	1791	1165	0	2956	0.00137222	141	1	1	1		CCAGCGCACAGAGCAGGGGGACTCGGCCATGTATCTCTGTGCCAGCAGCACCGGTCCCGGGACGAACACTGAAGCTTTCTTTGGACAAGGCACCAGACTCACAGTTGTAG	CCAGCGCACAGAGCAGGGGGACTCGGCCATGTATCTCTGTGCCAGCAGC---------GGGACGAACACTGAAGCTTTCTTTGGACAAGGCACCAGACTCACAGTTGTAG
0	TRBV6-5	TRBJ2-3	ASSSVGLKVSTDTQY	GCCAGCAGTTCGGTGGGACTGAAGGTTAGCACAGATACGCAGTAT	TRBD2	1665	1287	0	2952	0.00137037	143	1	1	1		CGGCTGCTCCCTCCCAGACATCTGTGTACTTCTGTGCCAGCAGTTCGGTGGGACTGAAGGTTAGCACAGATACGCAGTATTTTGGCCCAGGCACCCGGCTGACAGTGCTCG	CGGCTGCTCCCTCCCAGACATCTGTGTACTTCTGTGCCAGCAGTT----GGGACT-------AGCACAGATACGCAGTATTTTGGCCCAGGCACCCGGCTGACAGTGCTCG
0	TRBV24-1	TRBJ2-2	ATSGNRDTGELF	GCCACCAGTGGGAACAGGGACACCGGGGAGCTGTTT	TRBD1	1188	1763	0	2951	0.0013699	144	1	1	1		CCCCAACCAGACAGCTCTTTACTTCTGTGCCACCAGTGGGAACAGGGACACCGGGGAGCTGTTTTTTGGAGAAGGCTCTAGGCTGACCGTACTGG	CCCCAACCAGACAGCTCTTTACTTCTGTGCCACCAGTG---ACAGGGACACCGGGGAGCTGTTTTTTGGAGAAGGCTCTAGGCTGACCGTACTGG
0	TRBV4-2	TRBJ2-5	ASSLTTGAQETQY	GCCAGCAGCCTTACGACAGGGGCCCAAGAGACCCAGTAC	TRBD1	1703	1243	0.024	2946	0.00136758	145	1	1	1		GCAGCCAGAAGACTCGGTCCTGTATCTCTGTGCCAGCAGCCTTACGACAGGGGCCCAAGAGACCCAGTACTTCGGGCCAGGCACGCGGCTCCTGGTGCTCG	GCAGCCAGAAGACTCGGCCCTGTATCTCTGTGCCAGCAGCC----GACAGGGG-CCAAGAGACCCAGTACTTCGGGCCAGGCACGCGGCTCCTGGTGCTCG
0	TRBV12-3	TRBJ2-3	ASSFSHTDTQY	GCCAGCAGTTTCTCGCACACAGATACGCAGTAT		1331	1588	0	2919	0.00135505	146	1		1		CAGAACCCAGGGACTCAGCTGTGTACTTCTGTGCCAGCAGTTTCTCGCACACAGATACGCAGTATTTTGGCCCAGGCACCCGGCTGACAGTGCTCG	CAGAACCCAGGGACTCAGCTGTGTACTTCTGTGCCAGCAGTTT------CACAGATACGCAGTATTTTGGCCCAGGCACCCGGCTGACAGTGCTCG
0	TRBV6-2	TRBJ1-5	ASSWGYNQPQH	GCCAGTTCTTGGGGGTACAATCAGCCCCAGCAT	TRBD1	1092	1824	0	2916	0.00135366	147	1	1	1		GCTCCCTCCCAAACATCTGTGTACTTCTGTGCCAGTTCTTGGGGGTACAATCAGCCCCAGCATTTTGGTGATGGGACTCGACTCTCCATCCTAG	GCTCCCTCCCAAACATCTGTGTACTTCTGTGCCAG-----GGGGG--CAATCAGCCCCAGCATTTTGGTGATGGGACTCGACTCTCCATCCTAG
0	TRBV28	TRBJ1-4	ASRKGQRYNEKLF	GCCAGCAGAAAGGGACAGAGATACAATGAAAAACTGTTT	TRBD1	1739	1170	0	2909	0.00135041	148	1	1	1		CCGCCAGCACCAACCAGACATCTATGTACCTCTGTGCCAGCAGAAAGGGACAGAGATACAATGAAAAACTGTTTTTTGGCAGTGGAACCCAGCTCTCTGTCTTGG	CCGCCAGCACCAACCAGACATCTATGTACCTCTGTGCCAGCAG---GGGACAG------AATGAAAAACTGTTTTTTGGCAGTGGAACCCAGCTCTCTGTCTTGG
0	TRBV7-9	TRBJ2-3	ASSLAGLSTDTQY	GCCAGCAGCTTAGCGGGCCTCAGCACAGATACGCAGTAT	TRBD2	1562	1324	0	2886	0.00133973	149	1	1	1		CCAGCGCACAGAGCAGGGGGACTCGGCCATGTATCTCTGTGCCAGCAGCTTAGCGGGCCTCAGCACAGATACGCAGTATTTTGGCCCAGGCACCCGGCTGACAGTGCTCG	CCAGCGCACAGAGCAGGGGGACTCGGCCATGTATCTCTGTGCCAGCAGCTTAGCGGG----AGCACAGATACGCAGTATTTTGGCCCAGGCACCCGGCTGACAGTGCTCG
0	TRBV2	TRBJ2-3	ASIDWGGHTDTQY	GCCAGCATAGATTGGGGGGGCCACACAGATACGCAGTAT	TRBD2	1353	1488	0	2841	0.00131884	150	1	1	1		CCACAAAGCTGGAGGACTCAGCCATGTACTTCTGTGCCAGCATAGATTGGGGGGGCCACACAGATACGCAGTATTTTGGCCCAGGCACCCGGCTGACAGTGCTCG	CCACAAAGCTGGAGGACTCAGCCATGTACTTCTGTGCCAGCA------GGGGGGG---CACAGATACGCAGTATTTTGGCCCAGGCACCCGGCTGACAGTGCTCG
0	TRBV11-2	TRBJ1-1	ASSLTTEAF	GCCAGCAGCTTAACGACTGAAGCTTTC		1521	1318	0	2839	0.00131791	151	1		1		GCAAAGCTTGAGGACTCGGCCGTGTATCTCTGTGCCAGCAGCTTAACGACTGAAGCTTTCTTTGGACAAGGCACCAGACTCACAGTTGTAG	GCAAAGCTTGAGGACTCGGCCGTGTATCTCTGTGCCAGCAGCTTA---ACTGAAGCTTTCTTTGGACAAGGCACCAGACTCACAGTTGTAG
0	TRBV20-1	TRBJ2-5	SARDRRTSGSWTQY	AGTGCTAGAGATCGGCGGACTAGCGGTTCGTGGACCCAGTAC	TRBD2	1367	1470	0	2837	0.00131698	152	1	1	1		GCCCATCCTGAAGACAGCAGCTTCTACATCTGCAGTGCTAGAGATCGGCGGACTAGCGGTTCGTGGACCCAGTACTTCGGGCCAGGCACGCGGCTCCTGGTGCTCG	GCCCATCCTGAAGACAGCAGCTTCTACATCTGCAGTGCTAGAGA-----GGACTAGCGG------GACCCAGTACTTCGGGCCAGGCACGCGGCTCCTGGTGCTCG
0	TRBV7-2	TRBJ1-1	ASSPLRGGGEAF	GCCAGCAGTCCCCTTAGGGGTGGAGGCGAAGCTTTC	TRBD1	1608	1224	0.021	2832	0.00131466	153	1	1	1		CAGCGCACAGAGCAGGAGGACTCGGCCGTGTATCTCTGTGCCAGCAGTCCCCTTAGGGGTGGAGGCGAAGCTTTCTTTGGACAAGGCACCAGACTCACAGTTGTAG	CAGCGCACACAGCAGGAGGACTCGGCCGTGTATCTCTGTGCCAGCAG-------AGGGG-------GAAGCTTTCTTTGGACAAGGCACCAGACTCACAGTTGTAG
0	TRBV28	TRBJ2-2	ASSLFRGTVSETYGELF	GCCAGCAGTTTATTTAGGGGGACTGTGAGTGAGACTTACGGGGAGCTGTTT	TRBD1	1463	1361	0	2824	0.00131095	154	1	1	1		CCGCCAGCACCAACCAGACATCTATGTACCTCTGTGCCAGCAGTTTATTTAGGGGGACTGTGAGTGAGACTTACGGGGAGCTGTTTTTTGGAGAAGGCTCTAGGCTGACCGTACTGG	CCGCCAGCACCAACCAGACATCTATGTACCTCTGTGCCAGCAGTTTAT--AGGGGG-----------------CGGGGAGCTGTTTTTTGGAGAAGGCTCTAGGCTGACCGTACTGG
0	TRBV11-2	TRBJ1-6	ASSRYREKNSPLH	GCCAGCAGCCGATACAGGGAAAAGAATTCACCCCTCCAC	TRBD1	1531	1292	0	2823	0.00131048	155	1	1	2		GCAAAGCTTGAGGACTCGGCCGTGTATCTCTGTGCCAGCAGCCGATACAGGGAAAAGAATTCACCCCTCCACTTTGGGAACGGGACCAGGCTCACTGTGACAG	GCAAAGCTTGAGGACTCGGCCGTGTATCTCTGTGCCAGCAGC----ACAGGG-----AATTCACCCCTCCACTTTGGGAACGGGACCAGGCTCACTGTGACAG
0	TRBV12-3	TRBJ1-1	ASSRGTGRAF	GCCAGCAGTCGGGGGACAGGGAGAGCTTTC	TRBD1	1448	1357	0	2805	0.00130213	156	1	1	1		CAGAACCCAGGGACTCAGCTGTGTACTTCTGTGCCAGCAGTCGGGGGACAGGGAGAGCTTTCTTTGGACAAGGCACCAGACTCACAGTTGTAG	CAGAACCCAGGGACTCAGCTGTGTACTTCTGTGCCAGCAGT---GGGACAGGG--AGCTTTCTTTGGACAAGGCACCAGACTCACAGTTGTAG
0	TRBV10-3	TRBJ2-2	AISPLEAGGTGELF	GCTATCAGTCCCCTAGAAGCGGGAGGCACCGGGGAGCTGTTT	TRBD2	1161	1643	0.026	2804	0.00130166	157	1	2	1		ACCAGCTCCCAGACATCTGTGTACTTCTGTGCTATCAGTCCCCTAGAAGCGGGAGGCACCGGGGAGCTGTTTTTTGGAGAAGGCTCTAGGCTGACCGTACTGG	ACCAGCTCCCAGACATCTGTGTACTTCTGTGCCATCAGT--------AGCGGGAGGCACCGGGGAGCTGTTTTTTGGAGAAGGCTCTAGGCTGACCGTACTGG
0	TRBV18	TRBJ2-5	ASSPPREGGTQY	GCCAGCTCACCACCCAGGGAGGGTGGGACCCAGTAC	TRBD2	1560	1230	0	2790	0.00129516	158	1	2	1		CCAGCAGGTAGTGCGAGGAGATTCGGCAGCTTATTTCTGTGCCAGCTCACCACCCAGGGAGGGTGGGACCCAGTACTTCGGGCCAGGCACGCGGCTCCTGGTGCTCG	CCAGCAGGTAGTGCGAGGAGATTCGGCAGCTTATTTCTGTGCCAGCTCACCACC--GGGAGGG---GACCCAGTACTTCGGGCCAGGCACGCGGCTCCTGGTGCTCG
0	TRBV6-1	TRBJ2-5	ASTTNPAQETQY	GCCAGCACTACAAATCCGGCCCAAGAGACCCAGTAC		1241	1532	0	2773	0.00128727	159	1		1		GCTCCCTCCCAGACATCTGTGTACTTCTGTGCCAGCACTACAAATCCGGCCCAAGAGACCCAGTACTTCGGGCCAGGCACGCGGCTCCTGGTGCTCG	GCTCCCTCCCAGACATCTGTGTACTTCTGTGCCAGCA-------------CCAAGAGACCCAGTACTTCGGGCCAGGCACGCGGCTCCTGGTGCTCG
0	TRBV12-3	TRBJ1-5	ASSWGNQPQH	GCCAGCAGTTGGGGCAATCAGCCCCAGCAT	TRBD1	971	1800	0	2771	0.00128634	160	1	1	1		CAGAACCCAGGGACTCAGCTGTGTACTTCTGTGCCAGCAGTTGGGGCAATCAGCCCCAGCATTTTGGTGATGGGACTCGACTCTCCATCCTAG	CAGAACCCAGGGACTCAGCTGTGTACTTCTGTGCCAGCAGTTGGGGCAATCAGCCCCAGCATTTTGGTGATGGGACTCGACTCTCCATCCTAG
1	TRBV10-3	TRBJ2-2	AISQGAGELF	GCCATCAGCCAGGGTGCCGGGGAGCTGTTT	TRBD1	1053	1707	0	2760	0.00128124	161	1	1	1		ACCAGCTCCCAGACATCTGTGTACTTCTGTGCCATCAGCCAGGGTGCCGGGGAGCTGTTTTTTGGAGAAGGCTCTAGGCTGACCGTACTGG	ACCAGCTCCCAGACATCTGTGTACTTCTGTGCCATCAG-CAGGG--CCGGGGAGCTGTTTTTTGGAGAAGGCTCTAGGCTGACCGTACTGG
0	TRBV6-5	TRBJ1-4	ASSYGVLSEKLF	GCCAGCAGTTATGGGGTATTGAGTGAAAAACTGTTT		1696	1036	0	2732	0.00126824	162	1		1		CGGCTGCTCCCTCCCAGACATCTGTGTACTTCTGTGCCAGCAGTTATGGGGTATTGAGTGAAAAACTGTTTTTTGGCAGTGGAACCCAGCTCTCTGTCTTGG	CGGCTGCTCCCTCCCAGACATCTGTGTACTTCTGTGCCAGCAGTTA------------TGAAAAACTGTTTTTTGGCAGTGGAACCCAGCTCTCTGTCTTGG
0	TRBV30	TRBJ1-5	AWSPGVSNQPQH	GCCTGGAGTCCGGGGGTTAGCAATCAGCCCCAGCAT	TRBD2	1122	1607	0	2729	0.00126685	163	1	1	1		CCTTCTCAGTGACTCTGGCTTCTATCTCTGTGCCTGGAGTCCGGGGGTTAGCAATCAGCCCCAGCATTTTGGTGATGGGACTCGACTCTCCATCCTAG	CCTTCTCAGTGACTCTGGCTTCTATCTCTGTGCCTGGAGT-CGGGGG-TAGCAATCAGCCCCAGCATTTTGGTGATGGGACTCGACTCTCCATCCTAG
0	TRBV20-1	TRBJ1-5	SAYDRENQPQH	AGTGCTTATGACAGGGAAAATCAGCCCCAGCAT	TRBD1	1122	1605	0	2727	0.00126592	164	1	1	1		GCCCATCCTGAAGACAGCAGCTTCTACATCTGCAGTGCTTATGACAGGGAAAATCAGCCCCAGCATTTTGGTGATGGGACTCGACTCTCCATCCTAG	GCCCATCCTGAAGACAGCAGCTTCTACATCTGCAGTGCT---GACAGGG--AATCAGCCCCAGCATTTTGGTGATGGGACTCGACTCTCCATCCTAG
0	TRBV10-3	TRBJ1-4	AISPGSTNEKLF	GCCATCAGTCCAGGTTCAACTAATGAAAAACTGTTT		1305	1417	0	2722	0.0012636	165	1		1		ACCAGCTCCCAGACATCTGTGTACTTCTGTGCCATCAGTCCAGGTTCAACTAATGAAAAACTGTTTTTTGGCAGTGGAACCCAGCTCTCTGTCTTGG	ACCAGCTCCCAGACATCTGTGTACTTCTGTGCCATCAGT-------CAACTAATGAAAAACTGTTTTTTGGCAGTGGAACCCAGCTCTCTGTCTTGG
0	TRBV5-4	TRBJ2-3	ASRGGQGADTQY	GCCAGCAGGGGAGGACAGGGAGCAGATACGCAGTAT	TRBD1	1271	1441	0	2712	0.00125896	166	1	1	1		GGAGCTGGACGACTCGGCCCTGTATCTCTGTGCCAGCAGGGGAGGACAGGGAGCAGATACGCAGTATTTTGGCCCAGGCACCCGGCTGACAGTGCTCG	GGAGCTGGACGACTCGGCCCTGTATCTCTGTGCCAGCAG----GGACAGGG--CAGATACGCAGTATTTTGGCCCAGGCACCCGGCTGACAGTGCTCG
0	TRBV6-2	TRBJ2-5	VSSYGPTFLKTQY	GTCAGCAGTTATGGGCCTACCTTCCTGAAGACCCAGTAC		1050	1662	0.024	2712	0.00125896	166	1		1		GCTCCCTCCCAAACATCTGTGTACTTCTGTGTCAGCAGTTATGGGCCTACCTTCCTGAAGACCCAGTACTTCGGGCCAGGCACGCGGCTCCTGGTGCTCG	GCTCCCTCCCAAACATCTGTGTACTTCTGTGCCAGCAGTTA-----------------AGACCCAGTACTTCGGGCCAGGCACGCGGCTCCTGGTGCTCG
0	TRBV10-2	TRBJ1-1	ASSGAQLNTEAF	GCCAGCAGTGGTGCCCAATTGAACACTGAAGCTTTC		1617	1092	0	2709	0.00125756	168	1		1		ACCCGCTCCCAGACATCTGTGTATTTCTGCGCCAGCAGTGGTGCCCAATTGAACACTGAAGCTTTCTTTGGACAAGGCACCAGACTCACAGTTGTAG	ACCCGCTCCCAGACATCTGTGTATTTCTGCGCCAGCAGTG---------TGAACACTGAAGCTTTCTTTGGACAAGGCACCAGACTCACAGTTGTAG
0	TRBV5-1	TRBJ1-6	ASSLSSDRYNSPLH	GCCAGCAGCTTGTCCTCCGACCGCTATAATTCACCCCTCCAC		1509	1196	0	2705	0.00125571	169	1		1		GGAGCTGGGGGACTCGGCCCTTTATCTTTGCGCCAGCAGCTTGTCCTCCGACCGCTATAATTCACCCCTCCACTTTGGAAATGGGACCAGGCTCACTGTGACAG	GGAGCTGGGGGACTCGGCCCTTTATCTTTGCGCCAGCAGCTTG-----------CTATAATTCACCCCTCCACTTTGGGAATGGGACCAGGCTCACTGTGACAG
0	TRBV20-1	TRBJ2-2	SARDWQREETGELF	AGTGCTAGAGATTGGCAGCGGGAGGAGACCGGGGAGCTGTTT	TRBD2	1104	1594	0	2698	0.00125246	170	1	2	1		GCCCATCCTGAAGACAGCAGCTTCTACATCTGCAGTGCTAGAGATTGGCAGCGGGAGGAGACCGGGGAGCTGTTTTTTGGAGAAGGCTCTAGGCTGACCGTACTGG	GCCCATCCTGAAGACAGCAGCTTCTACATCTGCAGTGCTAGAGA-----AGCGGGAGG--ACCGGGGAGCTGTTTTTTGGAGAAGGCTCTAGGCTGACCGTACTGG
0	TRBV11-2	TRBJ2-1	ASSLTLAANNEQF	GCCAGCAGCTTAACCCTAGCGGCCAACAATGAGCAGTTC	TRBD2	1388	1303	0	2691	0.00124921	171	1	1	1		GCAAAGCTTGAGGACTCGGCCGTGTATCTCTGTGCCAGCAGCTTAACCCTAGCGGCCAACAATGAGCAGTTCTTCGGGCCAGGGACACGGCTCACCGTGCTAG	GCAAAGCTTGAGGACTCGGCCGTGTATCTCTGTGCCAGCAGCTTA---CTAGCGG---ACAATGAGCAGTTCTTCGGGCCAGGGACACGGCTCACCGTGCTAG
0	TRBV23-1	TRBJ1-1	ASSQLGSNTEAF	GCCAGCAGTCAATTGGGGTCGAACACTGAAGCTTTC		1410	1259	0	2669	0.00123899	172	1		1		CAGAACCGGGAGACACGGCACTGTATCTCTGCGCCAGCAGTCAATTGGGGTCGAACACTGAAGCTTTCTTTGGACAAGGCACCAGACTCACAGTTGTAG	CAGAACCGGGAGACACGGCACTGTATCTCTGCGCCAGCAGTCAAT-------GAACACTGAAGCTTTCTTTGGACAAGGCACCAGACTCACAGTTGTAG
0	TRBV18	TRBJ1-3	ASSPSRAGAAGNTIY	GCCAGCTCACCAAGCAGGGCCGGGGCGGCTGGAAACACCATATAT	TRBD1	1493	1161	0	2654	0.00123203	173	1	1	1		CCAGCAGGTAGTGCGAGGAGATTCGGCAGCTTATTTCTGTGCCAGCTCACCAAGCAGGGCCGGGGCGGCTGGAAACACCATATATTTTGGAGAGGGAAGTTGGCTCACTGTTGTAG	CCAGCAGGTAGTGCGAGGAGATTCGGCAGCTTATTTCTGTGCCAGCTCACCA---------GGGGC--CTGGAAACACCATATATTTTGGAGAGGGAAGTTGGCTCACTGTTGTAG
0	TRBV19	TRBJ2-3	ASSMRRSTDTQY	GCCAGTAGTATGCGGAGAAGCACAGATACTCAGTAT		1624	1029	0	2653	0.00123157	174	1		1		CGGCCCAAAAGAACCCGACAGCTTTCTATCTCTGTGCCAGTAGTATGCGGAGAAGCACAGATACTCAGTATTTTGGCCCAGGCACCCGGCTGACAGTGCTCG	CGGCCCAAAAGAACCCGACAGCTTTCTATCTCTGTGCCAGTAGTAT-------AGCACAGATACGCAGTATTTTGGCCCAGGCACCCGGCTGACAGTGCTCG
0	TRBV6-2	TRBJ2-3	ASSGAGMGTQY	GCCAGCAGTGGAGCGGGGATGGGTACGCAGTAT	TRBD2	1042	1609	0	2651	0.00123064	175	1	1	1		GCTCCCTCCCAAACATCTGTGTACTTCTGTGCCAGCAGTGGAGCGGGGATGGGTACGCAGTATTTTGGCCCAGGCACCCGGCTGACAGTGCTCG	GCTCCCTCCCAAACATCTGTGTACTTCTGTGCCAGCAGT--AGCGGGG-----TACGCAGTATTTTGGCCCAGGCACCCGGCTGACAGTGCTCG
0	TRBV6-5	TRBJ2-7	VSSYSITRAGYEQY	GTCAGCAGTTACTCGATTACCAGGGCCGGATACGAGCAGTAC	TRBD1	1494	1152	0.02	2646	0.00122832	176	1	1	1		CGGCTGCTCCCTCCCAGACATCTGTGTACTTCTGTGTCAGCAGTTACTCGATTACCAGGGCCGGATACGAGCAGTACTTCGGGCCGGGCACCAGGCTCACGGTCACAG	CGGCTGCTCCCTCCCAGACATCTGTGTACTTCTGTGCCAGCAGTTACTC------CAGGG-----TACGAGCAGTACTTCGGGCCGGGCACCAGGCTCACGGTCACAG
0	TRBV7-9	TRBJ1-1	ASSERDGAEAF	GCCAGCAGCGAAAGGGACGGCGCTGAAGCTTTC	TRBD1	1582	1053	0	2635	0.00122321	177	1	1	1		CCAGCGCACAGAGCAGGGGGACTCGGCCATGTATCTCTGTGCCAGCAGCGAAAGGGACGGCGCTGAAGCTTTCTTTGGACAAGGCACCAGACTCACAGTTGTAG	CCAGCGCACAGAGCAGGGGGACTCGGCCATGTATCTCTGTGCCAGCAGC----GGGAC----CTGAAGCTTTCTTTGGACAAGGCACCAGACTCACAGTTGTAG
0	TRBV30	TRBJ2-1	AWSVQSGSHEQF	GCCTGGAGTGTACAATCCGGGAGCCACGAGCAGTTC	TRBD2	1161	1460	0	2621	0.00121671	178	1	2	1		CCTTCTCAGTGACTCTGGCTTCTATCTCTGTGCCTGGAGTGTACAATCCGGGAGCCACGAGCAGTTCTTCGGGCCAGGGACACGGCTCACCGTGCTAG	CCTTCTCAGTGACTCTGGCTTCTATCTCTGTGCCTGGAGTGT------CGGGAG----GAGCAGTTCTTCGGGCCAGGGACACGGCTCACCGTGCTAG
0	TRBV7-2	TRBJ2-6	ASSFGRSGANVLT	GCCAGCAGCTTCGGACGGTCTGGGGCCAACGTCCTGACT		5	2614	0	2619	0.00121578	179	1		1		CCAGCGCACACAGCAGGAGGACTCGGCCGTGTATCTCTGTGCCAGCAGCTTCGGACGGTCTGGGGCCAACGTCCTGACTTTCGGGGCCGGCAGCAGGCTGACCGTGCTG	CCAGCGCACACAGCAGGAGGACTCGGCCGTGTATCTCTGTGCCAGCAGCTT-------TCTGGGGCCAACGTCCTGACTTTCGGGGCCGGCAGCAGGCTGACCGTGCTG
0	TRBV27	TRBJ2-1	ASRALGLAYNEQF	GCCAGCAGGGCCTTAGGACTAGCCTACAATGAGCAGTTC	TRBD2	1353	1263	0	2616	0.00121439	180	1	1	1		CGCCCAGCCCCAACCAGACCTCTCTGTACTTCTGTGCCAGCAGGGCCTTAGGACTAGCCTACAATGAGCAGTTCTTTGGGCCAGGGACACGGCTCACCGTGCTAG	CGCCCAGCCCCAACCAGACCTCTCTGTACTTCTGTGCCAGCAG-------GGACTAGCCTACAATGAGCAGTTCTTCGGGCCAGGGACACGGCTCACCGTGCTAG
0	TRBV7-9	TRBJ2-5	ASSPPPGEQETQY	GCCAGCAGCCCCCCACCAGGGGAGCAAGAGACCCAGTAC	TRBD1	1565	1044	0	2609	0.00121114	181	1	1	1		CCAGCGCACAGAGCAGGGGGACTCGGCCATGTATCTCTGTGCCAGCAGCCCCCCACCAGGGGAGCAAGAGACCCAGTACTTCGGGCCAGGCACGCGGCTCCTGGTGCTCG	CCAGCGCACAGAGCAGGGGGACTCGGCCATGTATCTCTGTGCCAGCAGC-------CAGGGG--CAAGAGACCCAGTACTTCGGGCCAGGCACGCGGCTCCTGGTGCTCG
0	TRBV25-1	TRBJ1-1	ASSESGGFTEAF	GCCAGCAGTGAATCGGGGGGCTTCACTGAAGCTTTC	TRBD2	1352	1256	0	2608	0.00121068	182	1	1	1		GCCAGGCCCTCACATACCTCTCAGTACCTCTGTGCCAGCAGTGAATCGGGGGGCTTCACTGAAGCTTTCTTTGGACAAGGCACCAGACTCACAGTTGTAG	GCCAGGCCCTCACATACCTCTCAGTACCTCTGTGCCAGCAGTGAATCGGGGGG---CACTGAAGCTTTCTTTGGACAAGGCACCAGACTCACAGTTGTAG
0	TRBV7-3	TRBJ1-1	ASSLKGVSTEAF	GCCAGCAGCTTAAAGGGGGTCAGCACTGAAGCTTTC	TRBD1	1592	1008	0	2600	0.00120696	183	1	1	1		CCAGCGCACAGAGCGGGGGGACTCAGCCGTGTATCTCTGTGCCAGCAGCTTAAAGGGGGTCAGCACTGAAGCTTTCTTTGGACAAGGCACCAGACTCACAGTTGTAG	CCAGCGCACAGAGCGGGGGGACTCAGCCGTGTATCTCTGTGCCAGCAGCTTAAAGGGGG----CACTGAAGCTTTCTTTGGACAAGGCACCAGACTCACAGTTGTAG
0	TRBV11-2	TRBJ2-1	ATKGTSGNNEQF	GCCACAAAGGGGACTAGCGGTAACAATGAGCAGTTC	TRBD2	1235	1363	0	2598	0.00120604	184	1	1	1		GCAAAGCTTGAGGACTCGGCCGTGTATCTCTGTGCCACAAAGGGGACTAGCGGTAACAATGAGCAGTTCTTCGGGCCAGGGACACGGCTCACCGTGCTAG	GCAAAGCTTGAGGACTCGGCCGTGTATCTCTGTGCCA-----GGGACTAGCGG--ACAATGAGCAGTTCTTCGGGCCAGGGACACGGCTCACCGTGCTAG
0	TRBV5-8	TRBJ2-5	ASSLVGRGAETQY	GCCAGCAGCTTGGTGGGCAGGGGTGCGGAGACCCAGTAC	TRBD1	1260	1330	0	2590	0.00120232	185	1	1	1		GGAGCTGGAGGACTCGGCCCTGTATCTCTGTGCCAGCAGCTTGGTGGGCAGGGGTGCGGAGACCCAGTACTTCGGGCCAGGCACGCGGCTCCTGGTGCTCG	GGAGCTGGAGGACTCGGCCCTGTATCTCTGTGCCAGCAGCTTGG----CAGGGG----GAGACCCAGTACTTCGGGCCAGGCACGCGGCTCCTGGTGCTCG
0	TRBV20-1	TRBJ2-2	SARDERMRLSNTGELF	AGTGCTAGAGATGAACGGATGCGTCTGTCGAACACCGGGGAGCTGTTT		1029	1552	0	2581	0.00119814	186	1		1		GCCCATCCTGAAGACAGCAGCTTCTACATCTGCAGTGCTAGAGATGAACGGATGCGTCTGTCGAACACCGGGGAGCTGTTTTTTGGAGAAGGCTCTAGGCTGACCGTACTG	GCCCATCCTGAAGACAGCAGCTTCTACATCTGCAGTGCTAGAGA-----------------CGAACACCGGGGAGCTGTTTTTTGGAGAAGGCTCTAGGCTGACCGTACTG
0	TRBV7-9	TRBJ2-1	ASSPLAGRSYNEQF	GCCAGCAGCCCCCTGGCAGGGAGGTCCTACAATGAGCAGTTC	TRBD2	1508	1070	0.02	2578	0.00119675	187	1	2	1		CCAGCGCACAGAGCAGGGGGACTCGGTCATGTATCTCTGTGCCAGCAGCCCCCTGGCAGGGAGGTCCTACAATGAGCAGTTCTTCGGGCCAGGGACACGGCTCACCGTGCTAG	CCAGCGCACAGAGCAGGGGGACTCGGCCATGTATCTCTGTGCCAGCAGC---------GGGAGGTCCTACAATGAGCAGTTCTTCGGGCCAGGGACACGGCTCACCGTGCTAG
0	TRBV19	TRBJ1-5	ASSIAGYSNQPQH	GCCAGTAGTATCGCCGGATATAGCAATCAGCCCCAGCAT		1688	888	0	2576	0.00119582	188	1		1		CGGCCCAAAAGAACCCGACAGCTTTCTATCTCTGTGCCAGTAGTATCGCCGGATATAGCAATCAGCCCCAGCATTTTGGTGATGGGACTCGACTCTCCATCCTAG	CGGCCCAAAAGAACCCGACAGCTTTCTATCTCTGTGCCAGTAGTAT---------TAGCAATCAGCCCCAGCATTTTGGTGATGGGACTCGACTCTCCATCCTAG
0	TRBV7-3	TRBJ1-3	ASSPGGTTGNTIY	GCCAGCTCCCCGGGGGGGACGACTGGAAACACCATATAT	TRBD2	1612	948	0.022	2560	0.00118839	189	1	1	1		CCAGCGCACAGAGCGGGGGGATTCAGCCGTGTATCTCTGTGCCAGCTCCCCGGGGGGGACGACTGGAAACACCATATATTTTGGAGAGGGAAGTTGGCTCACTGTTGTAG	CCAGCGCACAGAGCGGGGGGACTCAGCCGTGTATCTCTGTGCCAGC----CGGGGGGG----CTGGAAACACCATATATTTTGGAGAGGGAAGTTGGCTCACTGTTGTAG
0	TRBV12-3	TRBJ1-5	ASSLDSTMRGNQPQH	GCCAGCAGTTTAGACTCAACCATGAGGGGCAATCAGCCCCAGCAT	TRBD1	1179	1378	0	2557	0.001187	190	1	1	1		CAGAACCCAGGGACTCAGCTGTGTACTTCTGTGCCAGCAGTTTAGACTCAACCATGAGGGGCAATCAGCCCCAGCATTTTGGTGATGGGACTCGACTCTCCATCCTAG	CAGAACCCAGGGACTCAGCTGTGTACTTCTGTGCCAGCAGTTTAG------------GGGGCAATCAGCCCCAGCATTTTGGTGATGGGACTCGACTCTCCATCCTAG
0	TRBV24-1	TRBJ2-3	ATSLKDTQY	GCCACCAGTCTTAAAGATACGCAGTAT		1230	1317	0	2547	0.00118236	191	1		1		CCCCAACCAGACAGCTCTTTACTTCTGTGCCACCAGTCTTAAAGATACGCAGTATTTTGGCCCAGGCACCCGGCTGACAGTGCTCG	CCCCAACCAGACAGCTCTTTACTTCTGTGCCACCAGT-----AGATACGCAGTATTTTGGCCCAGGCACCCGGCTGACAGTGCTCG
0	TRBV5-1	TRBJ1-1	ASSPRGNTEAF	GCCAGCAGCCCCCGGGGAAACACTGAAGCTTTC	TRBD2	1479	1060	0	2539	0.00117865	192	1	1	1		GGAGCTGGGGGACTCGGCCCTTTATCTTTGCGCCAGCAGCCCCCGGGGAAACACTGAAGCTTTCTTTGGACAAGGCACCAGACTCACAGTTGTAG	GGAGCTGGGGGACTCGGCCCTTTATCTTTGCGCCAGCAGC---CGGGG-AACACTGAAGCTTTCTTTGGACAAGGCACCAGACTCACAGTTGTAG
0	TRBV6-1	TRBJ2-1	ASSDFRTGGGNEQF	GCCAGCAGTGATTTTAGGACAGGCGGAGGCAATGAGCAGTTC	TRBD1	1124	1405	0	2529	0.001174	193	1	1	1		GCTCCCTCCCAGACATCTGTGTACTTCTGTGCCAGCAGTGATTTTAGGACAGGCGGAGGCAATGAGCAGTTCTTCGGGCCAGGGACACGGCTCACCGTGCTAG	GCTCCCTCCCAGACATCTGTGTACTTCTGTGCCAGCAGTGA-----GGACAGG------CAATGAGCAGTTCTTCGGGCCAGGGACACGGCTCACCGTGCTAG
0	TRBV16	TRBJ1-5	ASSLGTGASPQH	GCCAGCAGCCTAGGGACAGGGGCTTCGCCCCAGCAT	TRBD1	1639	889	0	2528	0.00117354	194	1	1	1		ACGAAGCTTGAGGATTCAGCAGTGTATTTTTGTGCCAGCAGCCTAGGGACAGGGGCTTCGCCCCAGCATTTTGGTGATGGGACTCGACTCTCCATCCTAG	ACGAAGCTTGAGGATTCAGCAGTGTATTTTTGTGCCAGCAGCC--GGGACAGGGG----GCCCCAGCATTTTGGTGATGGGACTCGACTCTCCATCCTAG
0	TRBV28	TRBJ1-2	ASSKRQSRGYT	GCCAGCAGTAAAAGACAGTCCAGAGGCTACACC	TRBD1	1705	800	0	2505	0.00116286	195	1	1	1		CCGCCAGCACCAACCAGACATCTATGTACCTCTGTGCCAGCAGTAAAAGACAGTCCAGAGGCTACACCTTCGGTTCGGGGACCAGGTTAACCGTTGTAG	CCGCCAGCACCAACCAGACATCTATGTACCTCTGTGCCAGCAGT----GACAG------GGCTACACCTTCGGTTCGGGGACCAGGTTAACCGTTGTAG
0	TRBV5-1	TRBJ2-3	ASSLGTPSNTQY	GCCAGCAGCTTAGGGACTCCGTCGAATACGCAGTAT	TRBD2	1312	1184	0.024	2496	0.00115869	196	1	1	1		GGAGCTGGGGGACTCGCCCCTTTATCTTTGCGCCAGCAGCTTAGGGACTCCGTCGAATACGCAGTATTTTGGCCCAGGCACCCGGCTGACAGTGCTCG	GGAGCTGGGGGACTCGGCCCTTTATCTTTGCGCCAGCAGCTT-GGGACT-------ATACGCAGTATTTTGGCCCAGGCACCCGGCTGACAGTGCTCG
0	TRBV14	TRBJ1-2	ASSQGRSYGYT	GCCAGCAGCCAAGGCAGATCCTATGGCTACACC		1464	1027	0	2491	0.00115636	197	1		1		GCAGAACTGGAGGATTCTGGAGTTTATTTCTGTGCCAGCAGCCAAGGCAGATCCTATGGCTACACCTTCGGTTCGGGGACCAGGTTAACCGTTGTAG	GCAGAACTGGAGGATTCTGGAGTTTATTTCTGTGCCAGCAGCCAAG-------CTATGGCTACACCTTCGGTTCGGGGACCAGGTTAACCGTTGTAG
0	TRBV6-1	TRBJ1-1	ASSDGSRGVKNTEAF	GCCAGCAGTGACGGAAGTAGGGGAGTTAAGAACACTGAAGCTTTC	TRBD1	1212	1271	0	2483	0.00115265	198	1	1	1		GCTCCCTCCCAGACATCTGTGTACTTCTGTGCCAGCAGTGACGGAAGTAGGGGAGTTAAGAACACTGAAGCTTTCTTTGGACAAGGCACCAGACTCACAGTTGTAG	GCTCCCTCCCAGACATCTGTGTACTTCTGTGCCAGCAGTGA-------AGGGG------GAACACTGAAGCTTTCTTTGGACAAGGCACCAGACTCACAGTTGTAG
0	TRBV2	TRBJ2-4	ASSPAGGSKNIQY	GCCAGCAGTCCTGCGGGGGGTAGCAAAAACATTCAGTAC	TRBD2	1118	1357	0	2475	0.00114894	199	1	1	1		CCACAAAGCTGGAGGACTCAGCCATGTACTTCTGTGCCAGCAGTCCTGCGGGGGGTAGCAAAAACATTCAGTACTTCGGCGCCGGGACCCGGCTCTCAGTGCTGG	CCACAAAGCTGGAGGACTCAGCCATGTACTTCTGTGCCAGCAGT---GCGGGGGG---CAAAAACATTCAGTACTTCGGCGCCGGGACCCGGCTCTCAGTGCTGG
0	TRBV5-6	TRBJ1-2	ASSLIRAELYGYT	GCCAGCAGCTTAATTAGGGCGGAACTTTATGGCTACACC		1328	1143	0.026	2471	0.00114708	200	1		1		GCTGGGGGATTCGGCCCTCTATCTCTGTGCCAGCAGCTTAATTAGGGCGGAACTTTATGGCTACACCTTCGGTTCGGGGACCAGGTTAACCGTTGTAG	GCTGGGGGACTCGGCCCTCTATCTCTGTGCCAGCAGCTT----------------TATGGCTACACCTTCGGTTCGGGGACCAGGTTAACCGTTGTAG
0	TRBV15	TRBJ1-1	ATSESSATEAF	GCCACCAGCGAGAGCTCTGCTACTGAAGCTTTC		1322	1145	0	2467	0.00114522	201	2		1		CACCAGGCCTGGGGGACGCAGCCATGTACCTGTGTGCCACCAGCGAGAGCTCTGCTACTGAAGCTTTCTTTGGACAAGGCACCAGACTCACAGTTGTAG	CACCAGGCCTGGGGGACGCAGCCATGTACCTGTGTGCCACCAGC------------ACTGAAGCTTTCTTTGGACAAGGCACCAGACTCACAGTTGTAG
0	TRBV5-1	TRBJ1-1	ASSLSPAFEAF	GCCAGCAGCTTGTCTCCGGCCTTTGAAGCTTTC		1507	958	0	2465	0.00114429	202	1		1		GGAGCTGGGGGACTCGGCCCTTTATCTTTGCGCCAGCAGCTTGTCTCCGGCCTTTGAAGCTTTCTTTGGACAAGGCACCAGACTCACAGTTGTAG	GGAGCTGGGGGACTCGGCCCTTTATCTTTGCGCCAGCAGCTTG-----------TGAAGCTTTCTTTGGACAAGGCACCAGACTCACAGTTGTAG
0	TRBV2	TRBJ2-1	ASSGSLGNEQF	GCCAGCAGTGGTAGTTTGGGCAATGAGCAGTTC		1148	1312	0	2460	0.00114197	203	1		1		CCACAAAGCTGGAGGACTCAGCCATGTACTTCTGTGCCAGCAGTGGTAGTTTGGGCAATGAGCAGTTCTTCGGGCCAGGGACACGGCTCACCGTGCTAG	CCACAAAGCTGGAGGACTCAGCCATGTACTTCTGTGCCAGCAGTG----------CAATGAGCAGTTCTTCGGGCCAGGGACACGGCTCACCGTGCTAG
0	TRBV6-5	TRBJ2-7	ASSYTYGPGTVDEQY	GCCAGCAGTTACACCTATGGCCCCGGGACGGTGGACGAGCAGTAC	TRBD1	1334	1092	0	2426	0.00112619	204	1	1	1		CGGCTGCTCCCTCCCAGACATCTGTGTACTTCTGTGCCAGCAGTTACACCTATGGCCCCGGGACGGTGGACGAGCAGTACTTCGGGCCGGGCACCAGGCTCACGGTCACAG	CGGCTGCTCCCTCCCAGACATCTGTGTACTTCTGTGCCAGCAGTTAC------------GGGAC-----ACGAGCAGTACTTCGGGCCGGGCACCAGGCTCACGGTCACAG
0	TRBV7-6	TRBJ2-7	ASSLVLGYEQY	GCCAGCAGCTTAGTATTAGGCTACGAGCAGTAC		1261	1164	0	2425	0.00112573	205	1		1		CCAGCGCACAGAGCAGCGGGACTCGGCCATGTATCGCTGTGCCAGCAGCTTAGTATTAGGCTACGAGCAGTACTTCGGGCCGGGCACCAGGCTCACGGTCACAG	CCAGCGCACAGAGCAGCGGGACTCGGCCATGTATCGCTGTGCCAGCAGCTTAG-------CTACGAGCAGTACTTCGGGCCGGGCACCAGGCTCACGGTCACAG
0	TRBV5-1	TRBJ1-1	ASSYRTGENTEAF	GCCAGCAGTTATAGGACAGGGGAGAACACTGAAGCTTTC	TRBD1	1398	1026	0	2424	0.00112526	206	1	1	1		GGAGCTGGGGGACTCGGCCCTTTATCTTTGCGCCAGCAGTTATAGGACAGGGGAGAACACTGAAGCTTTCTTTGGACAAGGCACCAGACTCACAGTTGTAG	GGAGCTGGGGGACTCGGCCCTTTATCTTTGCGCCAGCAG-----GGACAGGGG-GAACACTGAAGCTTTCTTTGGACAAGGCACCAGACTCACAGTTGTAG
0	TRBV27	TRBJ2-1	ASSFGRAVEQF	GCCAGCAGTTTTGGCAGGGCGGTTGAGCAGTTC	TRBD1	1333	1084	0	2417	0.00112201	207	1	1	1		CGCCCAGCCCCAACCAGACCTCTCTGTACTTCTGTGCCAGCAGTTTTGGCAGGGCGGTTGAGCAGTTCTTCGGGCTAGGGACACGGCTCACCGTGCTAG	CGCCCAGCCCCAACCAGACCTCTCTGTACTTCTGTGCCAGCAGTTT---CAGGG----TGAGCAGTTCTTCGGGCCAGGGACACGGCTCACCGTGCTAG
0	TRBV10-3	TRBJ1-1	AISESPGTGGTEAF	GCCATCAGTGAGTCGCCCGGGACAGGGGGCACTGAAGCTTTC	TRBD1	1268	1148	0	2416	0.00112155	208	1	1	1		ACCAGCTCCCAGACATCTGTGTACTTCTGTGCCATCAGTGAGTCGCCCGGGACAGGGGGCACTGAAGCTTTCTTTGGACAAGGCACCAGACTCACAGTTGTAG	ACCAGCTCCCAGACATCTGTGTACTTCTGTGCCATCAGTGAGTC----GGGACAGGGGGCACTGAAGCTTTCTTTGGACAAGGCACCAGACTCACAGTTGTAG
0	TRBV6-2	TRBJ1-1	ASSLAENTEAF	GCCAGCAGTTTGGCAGAGAACACTGAAGCTTTC		1116	1299	0	2415	0.00112108	209	1		1		GCTCCCTCCCAAACATCTGTGTACTTCTGTGCCAGCAGTTTGGCAGAGAACACTGAAGCTTTCTTTGGACAAGGCACCAGACTCACAGTTGTAG	GCTCCCTCCCAAACATCTGTGTACTTCTGTGCCAGCAGTT-------GAACACTGAAGCTTTCTTTGGACAAGGCACCAGACTCACAGTTGTAG
0	TRBV7-6	TRBJ2-2	ASLPHLVGVGTGRPGELF	GCCAGCCTACCCCACCTTGTTGGGGTGGGGACAGGGAGGCCCGGGGAGCTGTTT	TRBD1	1134	1281	0	2415	0.00112108	209	1	1	1		CCAGCGCACAGAGCAGCGGGACTCGGCCATGTATCGCTGTGCCAGCCTACCCCACCTTGTTGGGGTGGGGACAGGGAGGCCCGGGGAGCTGTTTTTTGGAGAAGGCTCTAGGCTGACCGTACTGG	CCAGCGCACAGAGCAGCGGGACTCGGCCATGTATCGCTGTGCCAGC---------------------GGGACAGGG----CCGGGGAGCTGTTTTTTGGAGAAGGCTCTAGGCTGACCGTACTGG
0	TRBV30	TRBJ1-1	AWRISRFEAF	GCCTGGAGGATCAGCCGATTTGAAGCTTTC		1210	1204	0	2414	0.00112062	211	1		1		CCTTCTCAGTGACTCTGGCTTCTATCTCTGTGCCTGGAGGATCAGCCGATTTGAAGCTTTCTTTGGACAAGGCACCAGACTCACAGTTGTAG	CCTTCTCAGTGACTCTGGCTTCTATCTCTGTGCCTGGAG------------TGAAGCTTTCTTTGGACAAGGCACCAGACTCACAGTTGTAG
0	TRBV6-2	TRBJ2-7	ASSLLGQGASEQY	GCCAGCAGCCTTCTGGGACAGGGGGCTTCCGAGCAGTAC	TRBD1	908	1500	0	2408	0.00111783	212	1	1	1		GCTCCCTCCCAAACATCTGTGTACTTCTGTGCCAGCAGCCTTCTGGGACAGGGGGCTTCCGAGCAGTACTTCGGGCCGGGCACCAGGCTCACGGTCACAG	GCTCCCTCCCAAACATCTGTGTACTTCTGTGCCAGCAG------GGGACAGGGGGC---CGAGCAGTACTTCGGGCCGGGCACCAGGCTCACGGTCACAG
0	TRBV7-9	TRBJ2-2	ASSPGTATGELF	GCCAGCAGCCCTGGGACAGCTACCGGGGAGCTGTTT	TRBD1	1219	1186	0	2405	0.00111644	213	1	1	1		CCAGCGCACAGAGCAGGGGGACTCGGCCATGTATCTCTGTGCCAGCAGCCCTGGGACAGCTACCGGGGAGCTGTTTTTTGGAGAAGGCTCTAGGCTGACCGTACTGG	CCAGCGCACAGAGCAGGGGGACTCGGCCATGTATCTCTGTGCCAGCAGC---GGGACAG--ACCGGGGAGCTGTTTTTTGGAGAAGGCTCTAGGCTGACCGTACTGG
0	TRBV24-1	TRBJ2-1	ATSDARQGSEQF	GCCACCAGTGACGCTCGTCAGGGAAGTGAGCAGTTC	TRBD1	1078	1318	0	2396	0.00111226	214	1	1	1		CCCCAACCAGACAGCTCTTTACTTCTGTGCCACCAGTGACGCTCGTCAGGGAAGTGAGCAGTTCTTCGGGCCAGGGACACGGCTCACCGTGCTAG	CCCCAACCAGACAGCTCTTTACTTCTGTGCCACCAGTGA-------CAGGG---TGAGCAGTTCTTCGGGCCAGGGACACGGCTCACCGTGCTAG
0	TRBV15	TRBJ1-6	ATSKDGYNSPLH	GCCACCAGCAAGGACGGTTATAATTCACCCCTCCAC		1270	1126	0	2396	0.00111226	214	2		2		CACCAGGCCTGGGGGACGCAGCCATGTACCTGTGTGCCACCAGCAAGGACGGTTATAATTCACCCCTCCACTTTGGGAACGGGACCAGGCTCACTGTGACAG	CACCAGGCCTGGGGGACGCAGCCATGTACCTGTGTGCCACCAGC---------TATAATTCACCCCTCCACTTTGGGAACGGGACCAGGCTCACTGTGACAG
0	TRBV20-1	TRBJ2-3	SASRDPSGRTDTQY	AGTGCTTCACGAGATCCTAGCGGGAGGACAGATACGCAGTAT	TRBD2	1018	1375	0	2393	0.00111087	216	1	2	1		GCCCATCCTGAAGACAGCAGCTTCTACATCTGCAGTGCTTCACGAGATCCTAGCGGGAGGACAGATACGCAGTATTTTGGCCCAGGCACCCGGCTGACAGTGCTCG	GCCCATCCTGAAGACAGCAGCTTCTACATCTGCAGTGCT----------CTAGCGGGAGGACAGATACGCAGTATTTTGGCCCAGGCACCCGGCTGACAGTGCTCG
0	TRBV5-1	TRBJ2-5	ASSSSGSEETQY	GCCAGCAGCTCTAGCGGGAGTGAAGAGACCCAGTAC	TRBD2	1230	1163	0	2393	0.00111087	216	1	2	1		GGAGCTGGGGGACTCGGCCCTTTATCTTTGCGCCAGCAGCTCTAGCGGGAGTGAAGAGACCCAGTACTTCGGGCCAGGCACGCGGCTCCTGGTGCTCG	GGAGCTGGGGGACTCGGCCCTTTATCTTTGCGCCAGCAGCTCTAGCGGGAG--AAGAGACCCAGTACTTCGGGCCAGGCACGCGGCTCCTGGTGCTCG
0	TRBV15	TRBJ1-1	ATSRLRQGGTEAF	GCCACCAGCAGATTACGACAGGGAGGCACTGAAGCTTTC	TRBD1	1187	1204	0	2391	0.00110994	218	2	1	1		CACCAGGCCTGGGGGACGCAGCCATGTACCTGTGTGCCACCAGCAGATTACGACAGGGAGGCACTGAAGCTTTCTTTGGACAAGGCACCAGACTCACAGTTGTAG	CACCAGGCCTGGGGGACGCAGCCATGTACCTGTGTGCCACCAGC-------GACAGGG---CACTGAAGCTTTCTTTGGACAAGGCACCAGACTCACAGTTGTAG
0	TRBV2	TRBJ2-1	ASSWLRPYNEQF	GCCAGCAGTTGGTTGCGCCCGTACAATGAGCAGTTC		1136	1245	0	2381	0.0011053	219	1		1		CCACAAAGCTGGAGGACTCAGCCATGTACTTCTGTGCCAGCAGTTGGTTGCGCCCGTACAATGAGCAGTTCTTCGGGCCAGGGACACGGCTCACCGTGCTAG	CCACAAAGCTGGAGGACTCAGCCATGTACTTCTGTGCCAGCAGT------------TACAATGAGCAGTTCTTCGGGCCAGGGACACGGCTCACCGTGCTAG
0	TRBV27	TRBJ2-7	ASTRGAGFYEQY	GCCAGCACCCGTGGCGCAGGGTTCTACGAGCAGTAC	TRBD1	1227	1153	0	2380	0.00110484	220	1	1	1		CGCCCAGCCCCAACCAGACCTCTCTGTACTTCTGTGCCAGCACCCGTGGCGCAGGGTTCTACGAGCAGTACTTCGGGCCGGGCACCAGGCTCACGGTCACAG	CGCCCAGCCCCAACCAGACCTCTCTGTACTTCTGTGCCAGCA---------CAGGG--CTACGAGCAGTACTTCGGGCCGGGCACCAGGCTCACGGTCACAG
0	TRBV27	TRBJ2-3	ASSFRLADTQY	GCCAGCAGTTTCCGACTGGCAGATACGCAGTAT		1325	1049	0	2374	0.00110205	221	1		1		CGCCCAGCCCCAACCAGACCTCTCTGTACTTCTGTGCCAGCAGTTTCCGACTGGCAGATACGCAGTATTTTGGCCCAGGCACCCGGCTGACAGTGCTCG	CGCCCAGCCCCAACCAGACCTCTCTGTACTTCTGTGCCAGCAGTTT--------CAGATACGCAGTATTTTGGCCCAGGCACCCGGCTGACAGTGCTCG
0	TRBV4-2	TRBJ2-1	ASSQGRGNEQF	GCCAGCAGCCAAGGCCGGGGGAATGAGCAGTTC	TRBD2	1336	1021	0	2357	0.00109416	222	1	1	1		GCAGCCAGAAGACTCGGCCCTGTATCTCTGTGCCAGCAGCCAAGGCCGGGGGAATGAGCAGTTCTTCGGGCCAGGGACACGGCTCACCGTGCTAG	GCAGCCAGAAGACTCGGCCCTGTATCTCTGTGCCAGCAGCCAAG--CGGGGGAATGAGCAGTTCTTCGGGCCAGGGACACGGCTCACCGTGCTAG
0	TRBV7-9	TRBJ1-4	ASSTPGQVRKLF	GCCAGCAGCACACCGGGACAGGTGCGAAAACTGTTT	TRBD1	1185	1162	0	2347	0.00108952	223	1	1	1		CCAGCGCACAGAGCAGGGGGACTCGGCCATGTATCTCTGTGCCAGCAGCACACCGGGACAGGTGCGAAAACTGTTTTTTGGCAGTGGAACCCAGCTCTCTGTCTTGG	CCAGCGCACAGAGCAGGGGGACTCGGCCATGTATCTCTGTGCCAGCAGC-----GGGACAGG----AAAACTGTTTTTTGGCAGTGGAACCCAGCTCTCTGTCTTGG
0	TRBV5-4	TRBJ2-3	ASSLSGTGGDTQY	GCCAGCAGCCTATCCGGGACAGGGGGAGATACGCAGTAT	TRBD1	1167	1163	0	2330	0.00108163	224	1	1	1		GGAGCTGGACGACTCGGCCCTGTATCTCTGTGCCAGCAGCCTATCCGGGACAGGGGGAGATACGCAGTATTTTGGCCCAGGCACCCGGCTGACAGTGCTCG	GGAGCTGGACGACTCGGCCCTGTATCTCTGTGCCAGCAGC------GGGACAGGGGGAGATACGCAGTATTTTGGCCCAGGCACCCGGCTGACAGTGCTCG
0	TRBV19	TRBJ2-2	ASSIISTNSGELF	GCCAGTAGTATCATTTCCACAAACTCGGGGGAGCTGTTT		1340	972	0	2312	0.00107327	225	1		1		CGGCCCAAAAGAACCCGACAGCTTTCTATCTCTGTGCCAGTAGTATCATTTCCACAAACTCGGGGGAGCTGTTTTTTGGAGAAGGCTCTAGGCTGACCGTACTGG	CGGCCCAAAAGAACCCGACAGCTTTCTATCTCTGTGCCAGTAGTAT----------------GGGGAGCTGTTTTTTGGAGAAGGCTCTAGGCTGACCGTACTGG
0	TRBV6-5	TRBJ2-7	ASSYYREGLEQY	GCCAGCAGTTATTACCGGGAGGGTCTCGAGCAGTAC	TRBD2	1332	979	0	2311	0.0010728	226	1	2	1		CGGCTGCTCCCTCCCAGACATCTGTGTACTTCTGTGCCAGCAGTTATTACCGGGAGGGTCTCGAGCAGTACTTCGGGCCGGGCACCAGGCTCACGGTCACAG	CGGCTGCTCCCTCCCAGACATCTGTGTACTTCTGTGCCAGCAGTTA----CGGGAGGG---CGAGCAGTACTTCGGGCCGGGCACCAGGCTCACGGTCACAG
0	TRBV5-6	TRBJ2-7	ASSSAGWAYEQY	GCCAGCAGCTCCGCCGGATGGGCCTACGAGCAGTAC		972	1335	0	2307	0.00107095	227	1		1		GCTGGGGGACTCGGCCCTCTATCTCTGTGCCAGCAGCTCCGCCGGATGGGCCTACGAGCAGTACTTCGGGCCGGGCACCAGGCTCACGGTCACAG	GCTGGGGGACTCGGCCCTCTATCTCTGTGCCAGCAGCT------------CCTACGAGCAGTACTTCGGGCCGGGCACCAGGCTCACGGTCACAG
0	TRBV4-3	TRBJ1-2	ASSPLDGTNYGYT	GCCAGCAGCCCCCTGGACGGCACTAACTATGGCTACACC		1503	804	0.024	2307	0.00107095	227	1		1		GCAGCCAGAAGACTCGGCCTTGTATCTCTGCGCCAGCAGCCCCCTGGACGGCACTAACTATGGCTACACCTTCGGTTCGGGGACCAGGTTAACCGTTGTAG	GCAGCCAGAAGACTCGGCCCTGTATCTCTGCGCCAGCAGCC------------CTAACTATGGCTACACCTTCGGTTCGGGGACCAGGTTAACCGTTGTAG
0	TRBV6-2	TRBJ1-1	ASSWEGNEAF	GCCAGCAGTTGGGAAGGGAATGAAGCTTTC		1008	1290	0	2298	0.00106677	229	1		1		GCTCCCTCCCAAACATCTGTGTACTTCTGTGCCAGCAGTTGGGAAGGGAATGAAGCTTTCTTTGGACAAGGCACCAGACTCACAGTTGTAG	GCTCCCTCCCAAACATCTGTGTACTTCTGTGCCAGCAGTT----------TGAAGCTTTCTTTGGACAAGGCACCAGACTCACAGTTGTAG
0	TRBV7-2	TRBJ2-7	ASSLKSHSTEQY	GCCAGCAGCTTAAAAAGTCACTCTACCGAGCAGTAC		1256	1040	0	2296	0.00106584	230	1		1		CCAGCGCACACAGCAGGAGGACTCGGCCGTGTATCTCTGTGCCAGCAGCTTAAAAAGTCACTCTACCGAGCAGTACTTCGGGCCGGGCACCAGGCTCACGGTCACAG	CCAGCGCACACAGCAGGAGGACTCGGCCGTGTATCTCTGTGCCAGCAGCTTA--------------CGAGCAGTACTTCGGGCCGGGCACCAGGCTCACGGTCACAG
0	TRBV7-9	TRBJ2-1	ASGIGQGSYNEQF	GCCAGCGGAATTGGACAGGGCTCCTACAATGAGCAGTTC	TRBD1	1288	998	0	2286	0.0010612	231	1	1	1		CCAGCGCACAGAGCAGGGGGACTCGGCCATGTATCTCTGTGCCAGCGGAATTGGACAGGGCTCCTACAATGAGCAGTTCTTCGGGCCAGGGACACGGCTCACCGTGCTAG	CCAGCGCACAGAGCAGGGGGACTCGGCCATGTATCTCTGTGCCAGC------GGACAGGGCTCCTACAATGAGCAGTTCTTCGGGCCAGGGACACGGCTCACCGTGCTAG
0	TRBV19	TRBJ2-2	ASSAEYTGELF	GCCAGTAGTGCAGAGTACACCGGGGAGCTGTTT		1254	1020	0	2274	0.00105563	232	1		1		CGGCCCAAAAGAACCCGACAGCTTTCTATCTCTGTGCCAGTAGTGCAGAGTACACCGGGGAGCTGTTTTTTGGAGAAGGCTCTAGGCTGACCGTACTGG	CGGCCCAAAAGAACCCGACAGCTTTCTATCTCTGTGCCAGTAGT-------ACACCGGGGAGCTGTTTTTTGGAGAAGGCTCTAGGCTGACCGTACTGG
0	TRBV4-3	TRBJ1-2	ASSQDRLPYGYT	GCCAGCAGCCAAGATCGCCTACCCTATGGCTACACC		1522	748	0	2270	0.00105377	233	1		1		GCAGCCAGAAGACTCGGCCCTGTATCTCTGCGCCAGCAGCCAAGATCGCCTACCCTATGGCTACACCTTCGGTTCGGGGACCAGGTTAACCGTTGTAG	GCAGCCAGAAGACTCGGCCCTGTATCTCTGCGCCAGCAGCCAAGA---------CTATGGCTACACCTTCGGTTCGGGGACCAGGTTAACCGTTGTAG
0	TRBV19	TRBJ2-1	ASSILGSSSSYNEQF	GCCAGTAGTATATTGGGCAGTTCGAGCTCCTACAATGAGCAGTTC		1371	884	0	2255	0.00104681	234	1		1		CGGCCCAAAAGAACCCGACAGCTTTCTATCTCTGTGCCAGTAGTATATTGGGCAGTTCGAGCTCCTACAATGAGCAGTTCTTCGGGCCAGGGACACGGCTCACCGTGCTAG	CGGCCCAAAAGAACCCGACAGCTTTCTATCTCTGTGCCAGTAGTATA--------------CTCCTACAATGAGCAGTTCTTCGGGCCAGGGACACGGCTCACCGTGCTAG
0	TRBV27	TRBJ2-7	ASSPRTGGREQY	GCCAGCAGTCCCCGGACAGGGGGACGCGAGCAGTAC	TRBD1	1172	1081	0	2253	0.00104588	235	1	1	1		CGCCCAGCCCCAACCAGACCTCTCTGTACTTCTGTGCCAGCAGTCCCCGGACAGGGGGACGCGAGCAGTACTTCGGGCCGGGCACCAGGCTCACGGTCACAG	CGCCCAGCCCCAACCAGACCTCTCTGTACTTCTGTGCCAGCAGT----GGACAGGGGG---CGAGCAGTACTTCGGGCCGGGCACCAGGCTCACGGTCACAG
0	TRBV2	TRBJ2-2	ASSLDGVPVLLF	GCCAGCAGTCTGGACGGTGTCCCGGTTTTGCTGTTT	TRBD1	748	1495	0	2243	0.00104124	236	1	1	1		CCACAAAGCTGGAGGACTCAGCCATGTACTTCTGTGCCAGCAGTCTGGACGGTGTCCCGGTTTTGCTGTTTTTTGGAGAAGGCTCTAGGCTGACCGTACTGG	CCACAAAGCTGGAGGACTCAGCCATGTACTTCTGTGCCAGCAGT--------TGTCCC------GCTGTTTTTTGGAGAAGGCTCTAGGCTGACCGTACTGG
0	TRBV5-6	TRBJ1-2	ASSLGQAIYGYT	GCCAGCAGCTTAGGACAGGCGATCTATGGCTACACC	TRBD1	1213	1029	0	2242	0.00104077	237	1	1	1		GCTGGGGGACTCGGCCCTCTATCTCTGTGCCAGCAGCTTAGGACAGGCGATCTATGGCTACACCTTCGGTTCGGGGACCAGGTTAACCGTTGTAG	GCTGGGGGACTCGGCCCTCTATCTCTGTGCCAGCAGCTT-GGACAGG----CTATGGCTACACCTTCGGTTCGGGGACCAGGTTAACCGTTGTAG
0	TRBV5-1	TRBJ2-5	ASTLAGGKTQY	GCCAGCACCTTAGCGGGGGGAAAGACCCAGTAC	TRBD2	1103	1108	0	2211	0.00102638	238	1	1	1		GGAGCTGGGGGACTCGGCCCTTTATCTTTGCGCCAGCACCTTAGCGGGGGGAAAGACCCAGTACTTCGGGCCAGGCACGCGGCTCCTGGTGCTCG	GGAGCTGGGGGACTCGGCCCTTTATCTTTGCGCCAGCA---TAGCGGGGGG--AGACCCAGTACTTCGGGCCAGGCACGCGGCTCCTGGTGCTCG
0	TRBV19	TRBJ2-1	ASSIVGGRAHNEQF	GCCAGTAGTATAGTCGGAGGCCGCGCCCACAATGAGCAGTTC	TRBD2	1398	810	0	2208	0.00102499	239	1	2	1		CGGCCCAAAAGAACCCGACAGCTTTCTATCTCTGTGCCAGTAGTATAGTCGGAGGCCGCGCCCACAATGAGCAGTTCTTCGGGCCAGGGACACGGCTCACCGTGCTAG	CGGCCCAAAAGAACCCGACAGCTTTCTATCTCTGTGCCAGTAGTATAG--GGAGG--------ACAATGAGCAGTTCTTCGGGCCAGGGACACGGCTCACCGTGCTAG
0	TRBV7-2	TRBJ2-1	AGGRASYNEQF	GCAGGTGGCAGGGCCTCCTACAATGAGCAGTTT	TRBD1	1283	917	0	2200	0.00102128	240	1	1	1		CCAGCGCACACAGCAGGAGGACTCGGCCGTGTATCTCTGTGCAGGTGGCAGGGCCTCCTACAATGAGCAGTTTTTCGGGCCAGGGACACGGCTCACCGTGCTAG	CCAGCGCACACAGCAGGAGGACTCGGCCGTGTATCTCTGTGC------CAGGG-CTCCTACAATGAGCAGTTCTTCGGGCCAGGGACACGGCTCACCGTGCTAG
0	TRBV7-9	TRBJ2-7	VSSPWTGTSYEQY	GTCAGCAGCCCTTGGACAGGGACCTCCTACGAGCAGTAC	TRBD1	1169	1026	0.02	2195	0.00101896	241	1	1	1		CCAGCGCACAGAGCAGGGGGACTCGGCCATGTATCTCTGTGTCAGCAGCCCTTGGACAGGGACCTCCTACGAGCAGTACTTCGGGCCGGGCACCAGGCTCACGGTCACAG	CCAGCGCACAGAGCAGGGGGACTCGGCCATGTATCTCTGTGCCAGCAGC----GGACAGGG--CTCCTACGAGCAGTACTTCGGGCCGGGCACCAGGCTCACGGTCACAG
0	TRBV27	TRBJ2-7	ASSERQKAYEQY	GCCAGCAGTGAACGACAGAAGGCGTACGAGCAGTAC	TRBD1	1130	1057	0	2187	0.00101524	242	1	1	1		CGCCCAGCCCCAACCAGACCTCTCTGTACTTCTGTGCCAGCAGTGAACGACAGAAGGCGTACGAGCAGTACTTCGGGCCGGGCACCAGGCTCACGGTCACAG	CGCCCAGCCCCAACCAGACCTCTCTGTACTTCTGTGCCAGCAGT----GACAG------TACGAGCAGTACTTCGGGCCGGGCACCAGGCTCACGGTCACAG
0	TRBV24-1	TRBJ2-1	ASFSGRPARGNEQF	GCCAGTTTTAGCGGGAGGCCCGCAAGGGGGAATGAGCAGTTC	TRBD2	956	1227	0	2183	0.00101339	243	1	2	1		CCCCAACCAGACAGCTCTTTACTTCTGTGCCAGTTTTAGCGGGAGGCCCGCAAGGGGGAATGAGCAGTTCTTCGGGCCAGGGACACGGCTCACCGTGCTAG	CCCCAACCAGACAGCTCTTTACTTCTGTGCCA----TAGCGGGAGG------------AATGAGCAGTTCTTCGGGCCAGGGACACGGCTCACCGTGCTAG
0	TRBV6-5	TRBJ2-1	ASSYSLRDSFHTLYNEQF	GCCAGCAGTTACTCGCTCCGGGACAGCTTCCACACCCTCTACAATGAGCAGTTC	TRBD1	1350	824	0	2174	0.00100921	244	1	1	1		CGGCTGCTCCCTCCCAGACATCTGTGTACTTCTGTGCCAGCAGTTACTCGCTCCGGGACAGCTTCCACACCCTCTACAATGAGCAGTTCTTCGGGCCAGGGACACGGCTCACCGTGCTAG	CGGCTGCTCCCTCCCAGACATCTGTGTACTTCTGTGCCAGCAGTTACTC-----GGGACAG------------CTACAATGAGCAGTTCTTCGGGCCAGGGACACGGCTCACCGTGCTAG
0	TRBV5-1	TRBJ2-3	ASSLRARATDTQY	GCCAGCAGCTTGCGAGCCCGGGCTACAGATACGCAGTAT		1203	968	0	2171	0.00100781	245	1		1		GGAGCTGGGGGACTCGGCCCTTTATCTTTGCGCCAGCAGCTTGCGAGCCCGGGCTACAGATACGCAGTATTTTGGCCCAGGCACCCGGCTGACAGTGCTCG	GGAGCTGGGGGACTCGGCCCTTTATCTTTGCGCCAGCAGCTTG------------ACAGATACGCAGTATTTTGGCCCAGGCACCCGGCTGACAGTGCTCG
0	TRBV27	TRBJ2-1	ASSPTTYNEQF	GCCAGCAGCCCCACTACTTACAATGAGCAGTTC		1243	926	0.023	2169	0.00100689	246	1		1		CGCCCAGCCCCAACCAGACTTCTCTGTACTTCTGTGCCAGCAGCCCCACTACTTACAATGAGCAGTTCTTCGGGCCAGGGACACGGCTCACCGTGCTAG	CGCCCAGCCCCAACCAGACCTCTCTGTACTTCTGTGCCAGCAG----------TACAATGAGCAGTTCTTCGGGCCAGGGACACGGCTCACCGTGCTAG
0	TRBV6-5	TRBJ2-7	ASSYPFEQY	GCCAGCAGTTACCCCTTCGAGCAGTAC	TRBD1	968	1194	0	2162	0.00100364	247	1	1	1		GCTCCCTCCCAGACATCTGTGTACTTCTGTGCCAGCAGTTACCCCTTCGAGCAGTACTTCGGGCCGGGCACCAGGCTCACGGTCACAG	GCTCCCTCCCAGACATCTGTGTACTTCTGTGCCAGCAGTTACCCCT-CGAGCAGTACTTCGGGCCGGGCACCAGGCTCACGGTCACAG
0	TRBV7-3	TRBJ2-7	ASSLMTGKMRYLNYEQY	GCCAGCAGCTTAATGACAGGGAAGATGCGGTATTTAAACTACGAGCAGTAC	TRBD1	1129	1026	0	2155	0.00100039	248	1	1	1		CCAGCGCACAGAGCGGGGGGACTCAGCCGTGTATCTCTGTGCCAGCAGCTTAATGACAGGGAAGATGCGGTATTTAAACTACGAGCAGTACTTCGGGCCGGGCACCAGGCTCACGGTCACAG	CCAGCGCACAGAGCGGGGGGACTCAGCCGTGTATCTCTGTGCCAGCAGCTTAA-GACAGGG-----------------CTACGAGCAGTACTTCGGGCCGGGCACCAGGCTCACGGTCACAG
0	TRBV6-1	TRBJ2-1	ASPKNFWRGSYNEQF	GCCAGCCCAAAGAATTTTTGGCGGGGTTCCTACAATGAGCAGTTC	TRBD2	1294	861	0.024	2155	0.00100039	248	1	1	1		CGGCTGCTCCCTTCCAGACATCTGTGTACTTCTGTGCCAGCCCAAAGAATTTTTGGCGGGGTTCCTACAATGAGCAGTTCTTCGGGCCAGGGACACGGCTCACCGTGCTAG	CGGCTGCTCCCTCCCAGACATCTGTGTACTTCTGTGCCAGC--------------GCGGGG-TCCTACAATGAGCAGTTCTTCGGGCCAGGGACACGGCTCACCGTGCTAG
0	TRBV7-6	TRBJ2-1	ASSSNEQF	GCCAGCTCTAGCAATGAGCAGTTC	TRBD2	1221	925	0	2146	0.00099621	250	1	1	1		CCAGCGCACAGAGCAGCGGGACTCGGCCATGTATCGCTGTGCCAGCTCTAGCAATGAGCAGTTCTTCGGGCCAGGGACACGGCTCACCGTGCTAG	CCAGCGCACAGAGCAGCGGGACTCGGCCATGTATCGCTGTGCCAGC-CTAGCAATGAGCAGTTCTTCGGGCCAGGGACACGGCTCACCGTGCTAG
0	TRBV18	TRBJ2-3	ASSSDRATPD	GCCAGCTCATCGGACCGGGCCACCCCGGAT		1206	939	0	2145	0.00099574	251	1		1		CCAGCAGGTAGTGCGAGGAGATTCGGCAGCTTATTTCTGTGCCAGCTCATCGGACCGGGCCACCCCGGATTTTGGCCCAGGCACCCGGCTGACAGTGCTCG	CCAGCAGGTAGTGCGAGGAGATTCGGCAGCTTATTTCTGTGCCAGCTCA-------------------ATTTTGGCCCAGGCACCCGGCTGACAGTGCTCG
0	TRBV7-2	TRBJ2-7	ASSFRFGDVEQY	GCCAGCAGCTTTAGATTCGGGGACGTCGAGCAGTAC	TRBD1	1129	1011	0	2140	0.00099342	252	1	1	1		CCAGCGCACACAGCAGGAGGACTCGGCCGTGTATCTCTGTGCCAGCAGCTTTAGATTCGGGGACGTCGAGCAGTACTTCGGGCCGGGCACCAGGCTCACGGTCACAG	CCAGCGCACACAGCAGGAGGACTCGGCCGTGTATCTCTGTGCCAGCAGCTT--------GGGAC--CGAGCAGTACTTCGGGCCGGGCACCAGGCTCACGGTCACAG
0	TRBV27	TRBJ2-7	ASSPYTGTAYEQY	GCCAGCAGTCCTTACACCGGGACAGCCTACGAGCAGTAC	TRBD1	1082	1053	0	2135	0.0009911	253	1	1	1		CGCCCAGCCCCAACCAGACCTCTCTGTACTTCTGTGCCAGCAGTCCTTACACCGGGACAGCCTACGAGCAGTACTTCGGGCCGGGCACCAGGCTCACGGTCACAG	CGCCCAGCCCCAACCAGACCTCTCTGTACTTCTGTGCCAGCAGT---------GGGACAGCCTACGAGCAGTACTTCGGGCCGGGCACCAGGCTCACGGTCACAG
0	TRBV6-1	TRBJ2-1	ASDGSYNEQF	GCCAGTGACGGGAGCTACAATGAGCAGTTC	TRBD2	881	1252	0	2133	0.00099017	254	1	2	1		GCTCCCTCCCAGACATCTGTGTACTTCTGTGCCAGTGACGGGAGCTACAATGAGCAGTTCTTCGGGCCAGGGACACGGCTCACCGTGCTAG	GCTCCCTCCCAGACATCTGTGTACTTCTGTGCCAG---CGGGAGCTACAATGAGCAGTTCTTCGGGCCAGGGACACGGCTCACCGTGCTAG
0	TRBV23-1	TRBJ1-1	ASQLGRSNTEAF	GCCAGTCAATTGGGAAGGTCGAACACTGAAGCTTTC		1114	1013	0	2127	0.00098739	255	1		1		CAGAACCGGGAGACACGGCACTGTATCTCTGCGCCAGTCAATTGGGAAGGTCGAACACTGAAGCTTTCTTTGGACAAGGCACCAGACTCACAGTTGTAG	CAGAACCGGGAGACACGGCACTGTATCTCTGCGCCAG---------------GAACACTGAAGCTTTCTTTGGACAAGGCACCAGACTCACAGTTGTAG
0	TRBV4-3	TRBJ1-2	ASSQDTTGKNGYT	GCCAGCAGCCAAGATACAACGGGGAAGAATGGCTACACC	TRBD2	1301	817	0	2118	0.00098321	256	1	1	1		GCAGCCAGAAGACTCGGCCCTGTATCTCTGCGCCAGCAGCCAAGATACAACGGGGAAGAATGGCTACACCTTCGGTTCGGGGACCAGGTTAACCGTTGTAG	GCAGCCAGAAGACTCGGCCCTGTATCTCTGCGCCAGCAGCCAAGA-----CGGGG----ATGGCTACACCTTCGGTTCGGGGACCAGGTTAACCGTTGTAG
0	TRBV5-4	TRBJ2-3	ASSSTPGDTQY	GCCAGCAGCTCAACCCCCGGAGATACGCAGTAT		1163	953	0	2116	0.00098228	257	1		1		GGAGCTGGACGACTCGGCCCTGTATCTCTGTGCCAGCAGCTCAACCCCCGGAGATACGCAGTATTTTGGCCCAGGCACCCGGCTGACAGTGCTCG	GGAGCTGGACGACTCGGCCCTGTATCTCTGTGCCAGCAGCT----------AGATACGCAGTATTTTGGCCCAGGCACCCGGCTGACAGTGCTCG
0	TRBV5-1	TRBJ2-3	ASLAPTDTQY	GCCAGCTTGGCCCCCACAGATACGCAGTAT		1154	944	0	2098	0.00097393	258	1		1		TGGGGGACTCGGCCCTTTATCTTTGCGCCAGCTTGGCCCCCACAGATACGCAGTATTTTGGCCCAGGCACCCGGCTGACAGTGCTCG	TGGGGGACTCGGCCCTTTATCTTTGCGCCAGC--------CACAGATACGCAGTATTTTGGCCCAGGCACCCGGCTGACAGTGCTCG
0	TRBV6-4	TRBJ1-5	ASPGTNQPQH	GCCAGCCCCGGGACAAATCAGCCCCAGCAT	TRBD1	805	1292	0	2097	0.00097346	259	1	1	1		GGCGTCTGCTGTACCCTCTCAGACATCTGTGTACTTCTGTGCCAGCCCCGGGACAAATCAGCCCCAGCATTTTGGTGATGGGACTCGACTCTCCATCCTAG	GGCGTCTGCTGTACCCTCTCAGACATCTGTGTACTTCTGTGCCAGC---GGGACAAATCAGCCCCAGCATTTTGGTGATGGGACTCGACTCTCCATCCTAG
0	TRBV11-1	TRBJ2-6	ASSPVPSGANVLT	GCCAGCAGCCCTGTTCCCTCTGGGGCCAACGTCCTGACT		1241	846	0	2087	0.00096882	260	1		1		GCAGAGCTTGGGGACTCGGCCATGTATCTCTGTGCCAGCAGCCCTGTTCCCTCTGGGGCCAACGTCCTGACTTTCGGGGCCGGCAGCAGGCTGACCGTGCTGG	GCAGAGCTTGGGGACTCGGCCATGTATCTCTGTGCCAGCAGC--------CTCTGGGGCCAACGTCCTGACTTTCGGGGCCGGCAGCAGGCTGACCGTGCTGG
0	TRBV7-2	TRBJ2-1	ASSFFLQAGRDNEQF	GCCAGCAGCTTTTTCCTTCAGGCGGGGAGAGACAATGAGCAGTTC	TRBD2	1162	923	0	2085	0.00096789	261	1	1	1		CCAGCGCACACAGCAGGAGGACTCGGCCGTGTATCTCTGTGCCAGCAGCTTTTTCCTTCAGGCGGGGAGAGACAATGAGCAGTTCTTCGGGCCAGGGACACGGCTCACCGTGCTAG	CCAGCGCACACAGCAGGAGGACTCGGCCGTGTATCTCTGTGCCAGCAGCTT----------GCGGGG----ACAATGAGCAGTTCTTCGGGCCAGGGACACGGCTCACCGTGCTAG
0	TRBV11-2	TRBJ2-1	ASSLGGVSGAYNEQF	GCCAGCAGCTTAGGTGGGGTTAGCGGGGCCTACAATGAGCAGTTC	TRBD2	857	1221	0	2078	0.00096464	262	1	1	1		GCAAAGCTTGAGGACTCGGCCGTGTATCTCTGTGCCAGCAGCTTAGGTGGGGTTAGCGGGGCCTACAATGAGCAGTTCTTCGGGCCAGGGACACGGCTCACCGTGCTAG	GCAAAGCTTGAGGACTCGGCCGTGTATCTCTGTGCCAGCAGCTTAG-------TAGCGGGGCCTACAATGAGCAGTTCTTCGGGCCAGGGACACGGCTCACCGTGCTAG
0	TRBV7-9	TRBJ2-7	ASSPAPGLAGAWEQY	GCCAGCAGCCCCGCCCCCGGACTAGCGGGAGCTTGGGAGCAGTAC	TRBD2	999	1076	0.02	2075	0.00096325	263	1	2	1		CCAGCGCACAGAGCAGGGGGACTCGGTCATGTATCTCTGTGCCAGCAGCCCCGCCCCCGGACTAGCGGGAGCTTGGGAGCAGTACTTCGGGCCGGGCACCAGGCTCACGGTCACAG	CCAGCGCACAGAGCAGGGGGACTCGGCCATGTATCTCTGTGCCAGCAGC---------GGACTAGCGGGAG-----GAGCAGTACTTCGGGCCGGGCACCAGGCTCACGGTCACAG
0	TRBV4-3	TRBJ2-7	ASSQGGEAYEQY	GCCAGTAGCCAAGGCGGGGAAGCCTACGAGCAGTAC	TRBD2	1059	1012	0.023	2071	0.00096139	264	1	1	1		GCAGCCAGAAGACTCGGCCCTGTATCTCTGCGCCAGTAGCCAAGGCGGGGAAGCCTACGAGCAGTACTTCGGGCCGGGCACCAGGCTCACGGTCACAG	GCAGCCAGAAGACTCGGCCCTGTATCTCTGCGCCAGCAGCCAAGGCGGGG---CCTACGAGCAGTACTTCGGGCCGGGCACCAGGCTCACGGTCACAG
0	TRBV28	TRBJ1-5	ASSRTQPQH	GCCAGCAGCCGGACCCAGCCCCAGCAT		1254	813	0	2067	0.00095954	265	1		1		CCGCCAGCACCAACCAGACATCTATGTACCTCTGTGCCAGCAGCCGGACCCAGCCCCAGCATTTTGGTGATGGGACTCGACTCTCCATCCTAG	CCGCCAGCACCAACCAGACATCTATGTACCTCTGTGCCAGCAG-------CAGCCCCAGCATTTTGGTGATGGGACTCGACTCTCCATCCTAG
0	TRBV4-3	TRBJ2-2	ASLDRADGELF	GCCAGCCTGGACAGGGCTGACGGGGAGCTGTTT	TRBD1	1022	1025	0.027	2047	0.00095025	266	1	1	1		GCAGCCAGAAGACTCGGCCCTGTATCTTTGCGCCAGCCTGGACAGGGCTGACGGGGAGCTGTTTTTTGGAGAAGGCTCTAGGCTGACCGTACTGG	GCAGCCAGAAGACTCGGCCCTGTATCTCTGCGCCAGC--GGACAGGG----CGGGGAGCTGTTTTTTGGAGAAGGCTCTAGGCTGACCGTACTGG
0	TRBV6-4	TRBJ1-1	ASSASKNTEAF	GCCAGCAGTGCGAGCAAGAACACTGAAGCTTTC		1033	1004	0	2037	0.00094561	267	1		1		GGCGTCTGCTGTACCCTCTCAGACATCTGTGTACTTCTGTGCCAGCAGTGCGAGCAAGAACACTGAAGCTTTCTTTGGACAAGGCACCAGACTCACAGTTGTAG	GGCGTCTGCTGTACCCTCTCAGACATCTGTGTACTTCTGTGCCAGCAGTG-------GAACACTGAAGCTTTCTTTGGACAAGGCACCAGACTCACAGTTGTAG
0	TRBV3-1	TRBJ1-5	ASSHGRAHQPQH	GCCAGCAGCCATGGCAGGGCCCATCAGCCCCAGCAT	TRBD1	1063	970	0	2033	0.00094375	268	1	1	1		GGAGCTTGGTGACTCTGCTGTGTATTTCTGTGCCAGCAGCCATGGCAGGGCCCATCAGCCCCAGCATTTTGGTGATGGGACTCGACTCTCCATCCTAG	GGAGCTTGGTGACTCTGCTGTGTATTTCTGTGCCAGCAGCCA---CAGGG---ATCAGCCCCAGCATTTTGGTGATGGGACTCGACTCTCCATCCTAG
0	TRBV20-1	TRBJ2-1	SATSPLGEGSYNEQF	AGTGCTACCTCCCCTCTCGGGGAGGGCTCCTACAATGAGCAGTTC	TRBD2	982	1049	0	2031	0.00094282	269	1	2	1		GCCCATCCTGAAGACAGCAGCTTCTACATCTGCAGTGCTACCTCCCCTCTCGGGGAGGGCTCCTACAATGAGCAGTTCTTCGGGCCAGGGACACGGCTCACCGTGCTAG	GCCCATCCTGAAGACAGCAGCTTCTACATCTGCAGTGCTA------------GGGAGGGCTCCTACAATGAGCAGTTCTTCGGGCCAGGGACACGGCTCACCGTGCTAG
0	TRBV6-1	TRBJ2-1	ASRKAGLSYNEQF	GCCAGCAGGAAAGCGGGGCTCTCCTACAATGAGCAGTTC	TRBD2	1285	733	0	2018	0.00093679	270	1	1	1		CGGCTGCTCCCTCCCAGACATCTGTGTACTTCTGTGCCAGCAGGAAAGCGGGGCTCTCCTACAATGAGCAGTTCTTCGGGCCAGGGACACGGCTCACCGTGCTAG	CGGCTGCTCCCTCCCAGACATCTGTGTACTTCTGTGCCAGCAG---AGCGGGG--CTCCTACAATGAGCAGTTCTTCGGGCCAGGGACACGGCTCACCGTGCTAG
0	TRBV27	TRBJ2-7	ASSWGREQY	GCCAGCAGTTGGGGCCGGGAGCAGTAC	TRBD2	939	1076	0	2015	0.0009354	271	1	2	1		CGCCCAGCCCCAACCAGACCTCTCTGTACTTCTGTGCCAGCAGTTGGGGCCGGGAGCAGTACTTCGGGCCGGGCACCAGGCTCACGGTCACAG	CGCCCAGCCCCAACCAGACCTCTCTGTACTTCTGTGCCAGCAGTT-----CGGGAGCAGTACTTCGGGCCGGGCACCAGGCTCACGGTCACAG
0	TRBV6-1	TRBJ1-5	ASRGGQSGNQPQH	GCCAGCAGAGGGGGACAGTCAGGAAATCAGCCCCAGCAT	TRBD1	593	1421	0	2014	0.00093493	272	1	1	1		GCTCCCTCCCAGACATCTGTGTACTTCTGTGCCAGCAGAGGGGGACAGTCAGGAAATCAGCCCCAGCATTTTGGTGATGGGACTCGACTCTCCATCCTAG	GCTCCCTCCCAGACATCTGTGTACTTCTGTGCCAGCAG---GGGACAG------AATCAGCCCCAGCATTTTGGTGATGGGACTCGACTCTCCATCCTAG
0	TRBV6-1	TRBJ2-1	ASSRSQTGYNEQF	GCCAGCAGCCGATCACAAACAGGTTACAATGAGCAGTTC	TRBD1	1072	930	0	2002	0.00092936	273	1	1	1		CGGCTGCTCCCTCCCAGACATCTGTGTACTTCTGTGCCAGCAGCCGATCACAAACAGGTTACAATGAGCAGTTCTTCGGGCCAGGGACACGGCTCACCGTGCTAG	CGGCTGCTCCCTCCCAGACATCTGTGTACTTCTGTGCCAGCAG----------ACAGG-TACAATGAGCAGTTCTTCGGGCCAGGGACACGGCTCACCGTGCTAG
0	TRBV6-1	TRBJ2-1	ASSKISGGEQF	GCCAGCAGTAAAATATCGGGGGGCGAGCAGTTC	TRBD2	1199	792	0	1991	0.00092426	274	1	1	1		CGGCTGCTCCCTCCCAGACATCTGTGTACTTCTGTGCCAGCAGTAAAATATCGGGGGGCGAGCAGTTCTTCGGGCCAGGGACACGGCTCACCGTGCTAG	CGGCTGCTCCCTCCCAGACATCTGTGTACTTCTGTGCCAGCAGT-------CGGGGGG-GAGCAGTTCTTCGGGCCAGGGACACGGCTCACCGTGCTAG
0	TRBV20-1	TRBJ2-1	SARLAGNNEQF	AGTGCGCGTCTAGCGGGCAACAATGAGCAGTTT	TRBD2	974	1014	0	1988	0.00092286	275	1	1	1		GCCCATCCTGAAGACAGCAGCTTCTACATCTGCAGTGCGCGTCTAGCGGGCAACAATGAGCAGTTTTTCGGGCCAGGGACACGGCTCACCGTGCTA	GCCCATCCTGAAGACAGCAGCTTCTACATCTGCAGTGC----CTAGCGGG--ACAATGAGCAGTTCTTCGGGCCAGGGACACGGCTCACCGTGCTA
0	TRBV2	TRBJ2-5	ASSEGGGGQETQY	GCCAGCAGTGAAGGGGGGGGAGGCCAAGAGACCCAGTAC	TRBD2	709	1271	0	1980	0.00091915	276	1	1	1		CCACAAAGCTGGAGGACTCAGCCATGTACTTCTGTGCCAGCAGTGAAGGGGGGGGAGGCCAAGAGACCCAGTACTTCGGGCCAGGCACGCGGCTCCTGGTGCTCG	CCACAAAGCTGGAGGACTCAGCCATGTACTTCTGTGCCAGCAGTGAAGGGGGGGG---CCAAGAGACCCAGTACTTCGGGCCAGGCACGCGGCTCCTGGTGCTCG
0	TRBV4-1	TRBJ1-1	ASSPRTGQNTEAF	GCCAGCAGCCCACGTACCGGACAGAACACTGAAGCTTTC	TRBD1	1235	739	0	1974	0.00091636	277	1	1	1		GCAGCCAGAAGACTCAGCCCTGTATCTCTGCGCCAGCAGCCCACGTACCGGACAGAACACTGAAGCTTTCTTTGGACAAGGCACCAGACTCACAGTTGTAG	GCAGCCAGAAGACTCAGCCCTGTATCTCTGCGCCAGCAGCC--------GGACAGAACACTGAAGCTTTCTTTGGACAAGGCACCAGACTCACAGTTGTAG
0	TRBV20-1	TRBJ2-1	SARHWRSYNEQF	AGTGCTAGGCATTGGCGGTCCTACAATGAGCAGTTC		930	1044	0	1974	0.00091636	277	1		1		GCCCATCCTGAAGACAGCAGCTTCTACATCTGCAGTGCTAGGCATTGGCGGTCCTACAATGAGCAGTTCTTCGGGCCAGGGACACGGCTCACCGTGCTAG	GCCCATCCTGAAGACAGCAGCTTCTACATCTGCAGTGCTAG----------TCCTACAATGAGCAGTTCTTCGGGCCAGGGACACGGCTCACCGTGCTAG
0	TRBV20-1	TRBJ2-1	SARDTTGYNEQF	AGTGCTAGAGATACGACAGGATACAATGAGCAGTTC	TRBD1	882	1090	0	1972	0.00091544	279	1	1	1		GCCCATCCTGAAGACAGCAGCTTCTACATCTGCAGTGCTAGAGATACGACAGGATACAATGAGCAGTTCTTCGGGCCAGGGACACGGCTCACCGTGCTAG	GCCCATCCTGAAGACAGCAGCTTCTACATCTGCAGTGCTAGAGA---GACAGG-TACAATGAGCAGTTCTTCGGGCCAGGGACACGGCTCACCGTGCTAG
0	TRBV6-2	TRBJ2-1	ATRKGSEQF	GCCACCCGAAAGGGGAGTGAGCAGTTC	TRBD2	826	1137	0	1963	0.00091126	280	1	2	1		GCTCCCTCCCAAACATCTGTGTACTTCTGTGCCACCCGAAAGGGGAGTGAGCAGTTCTTCGGGCCAGGGACACGGCTCACCGTGCTAG	GCTCCCTCCCAAACATCTGTGTACTTCTGTGCCA--------GGGAGTGAGCAGTTCTTCGGGCCAGGGACACGGCTCACCGTGCTAG
0	TRBV20-1	TRBJ2-1	SARMAGSYNEQF	AGTGCTAGAATGGCGGGCTCCTACAATGAGCAGTTC	TRBD2	893	1060	0	1953	0.00090662	281	1	1	1		GCCCATCCTGAAGACAGCAGCTTCTACATCTGCAGTGCTAGAATGGCGGGCTCCTACAATGAGCAGTTCTTCGGGCCAGGGACACGGCTCACCGTGCTAG	GCCCATCCTGAAGACAGCAGCTTCTACATCTGCAGTGCTAGA---GCGGGCTCCTACAATGAGCAGTTCTTCGGGCCAGGGACACGGCTCACCGTGCTAG
0	TRBV27	TRBJ2-1	VSSWRGEDEQF	GTCAGCAGTTGGAGGGGGGAGGATGAGCAGTTC	TRBD1	887	1066	0.028	1953	0.00090662	281	1	1	1		CCAACCAGACCTCTCTGTACTTCTGTGTCAGCAGTTGGAGGGGGGAGGATGAGCAGTTCTTCGGGCCAGGGACACGGCTCACCGTGCTAG	CCAACCAGACCTCTCTGTACTTCTGTGCCAGCAGTT--AGGGGG----ATGAGCAGTTCTTCGGGCCAGGGACACGGCTCACCGTGCTAG
0	TRBV12-3	TRBJ1-4	ASSEGEKLF	GCCAGTAGTGAGGGTGAAAAACTGTTT	TRBD2	1105	845	0	1950	0.00090522	283	1	2	1		CAGAACCCAGGGACTCAGCTGTGTACTTCTGTGCCAGTAGTGAGGGTGAAAAACTGTTTTTTGGCAGTGGAACCCAGCTCTCTGTCTTGG	CAGAACCCAGGGACTCAGCTGTGTACTTCTGTGCCAG----GAGGGTGAAAAACTGTTTTTTGGCAGTGGAACCCAGCTCTCTGTCTTGG
0	TRBV24-1	TRBJ2-1	ATSDSTHNGREF	GCCACCAGTGATTCGACCCATAACGGGAGAGAGTTC	TRBD2	905	1044	0	1949	0.00090476	284	1	2	1		CCCCAACCAGACAGCTCTTTACTTCTGTGCCACCAGTGATTCGACCCATAACGGGAGAGAGTTCTTCGGGCCAGGGACACGGCTCACCGTGCTAG	CCCCAACCAGACAGCTCTTTACTTCTGTGCCACCAGTGATT----------CGGGAG--AGTTCTTCGGGCCAGGGACACGGCTCACCGTGCTAG
0	TRBV15	TRBJ1-5	ATSADGRWNQPQH	GCCACCAGTGCCGATGGACGGTGGAATCAGCCCCAGCAT		605	1342	0	1947	0.00090383	285	2		1		CACCAGGCCTGGGGGACGCAGCCATGTACCTGTGTGCCACCAGTGCCGATGGACGGTGGAATCAGCCCCAGCATTTTGGTGATGGGACTCGACTCTCCATCCTAG	CACCAGGCCTGGGGGACGCAGCCATGTACCTGTGTGCCACCAG----------------AATCAGCCCCAGCATTTTGGTGATGGGACTCGACTCTCCATCCTAG
0	TRBV11-1	TRBJ2-3	ASLMGGRADTQY	GCCTCCCTTATGGGCGGGAGGGCAGATACGCAGTAT	TRBD2	971	975	0	1946	0.00090337	286	1	2	1		GCAGAGCTTGGGGACTCGGCCATGTATCTCTGTGCCTCCCTTATGGGCGGGAGGGCAGATACGCAGTATTTTGGCCCAGGCACCCGGCTGACAGTGCTCG	GCAGAGCTTGGGGACTCGGCCATGTATCTCTGTGCC----------GCGGGAGGGCAGATACGCAGTATTTTGGCCCAGGCACCCGGCTGACAGTGCTCG
0	TRBV28	TRBJ2-2	ASTTRRNLNTGELF	GCCAGCACTACCCGGCGGAACCTGAACACCGGGGAGCTGTTT		1109	837	0	1946	0.00090337	286	1		1		CCGCCAGCACCAACCAGACATCTATGTACCTCTGTGCCAGCACTACCCGGCGGAACCTGAACACCGGGGAGCTGTTTTTTGGAGAAGGCTCTAGGCTGACCGTACTGG	CCGCCAGCACCAACCAGACATCTATGTACCTCTGTGCCAGCA----------------GAACACCGGGGAGCTGTTTTTTGGAGAAGGCTCTAGGCTGACCGTACTGG
0	TRBV7-9	TRBJ1-5	ASSPTDSNQPQH	GCCAGCAGCCCGACGGATTCCAATCAGCCCCAGCAT		395	1541	0	1936	0.00089872	288	1		1		CCAGCGCACAGAGCAGGGGGACTCGGCCATGTATCTCTGTGCCAGCAGCCCGACGGATTCCAATCAGCCCCAGCATTTTGGTGATGGGACTCGACTCTCCATCCTAG	CCAGCGCACAGAGCAGGGGGACTCGGCCATGTATCTCTGTGCCAGCAGC-----------CAATCAGCCCCAGCATTTTGGTGATGGGACTCGACTCTCCATCCTAG
0	TRBV5-1	TRBJ2-7	ASSAGTGSYEQY	GCCAGCAGCGCCGGAACAGGATCCTACGAGCAGTAC	TRBD1	973	957	0.025	1930	0.00089594	289	1	1	1		GGAGCTGGGGGACTCGGCTCTTTATCTTTGCGCCAGCAGCGCCGGAACAGGATCCTACGAGCAGTACTTCGGGCCGGGCACCAGGCTCACGGTCACAG	GGAGCTGGGGGACTCGGCCCTTTATCTTTGCGCCAGCAGC------ACAGG-TCCTACGAGCAGTACTTCGGGCCGGGCACCAGGCTCACGGTCACAG
0	TRBV7-9	TRBJ2-1	TSSLGGGSYNEQF	ACCAGCAGCTTAGGCGGGGGTTCCTACAATGAGCAGTTC	TRBD2	1021	908	0.019	1929	0.00089547	290	1	1	1		CCAGCGCACAGAGCAGGGGGACTCGGCCATGTATCTCTGTACCAGCAGCTTAGGCGGGGGTTCCTACAATGAGCAGTTCTTCGGGCCAGGGACACGGCTCACCGTGCTAG	CCAGCGCACAGAGCAGGGGGACTCGGCCATGTATCTCTGTGCCAGCAGCTTAGGCGGGGG-TCCTACAATGAGCAGTTCTTCGGGCCAGGGACACGGCTCACCGTGCTAG
0	TRBV28	TRBJ1-5	ASSLYPGQPQH	GCCAGCAGTTTATACCCTGGTCAGCCCCAGCAT		1096	824	0.021	1920	0.0008913	291	1		1		CCGCCAGCACCAACCAGGCATCTATGTACCTCTGTGCCAGCAGTTTATACCCTGGTCAGCCCCAGCATTTTGGTGATGGGACTCGACTCTCCATCCTAG	CCGCCAGCACCAACCAGACATCTATGTACCTCTGTGCCAGCAGTTTAT-------TCAGCCCCAGCATTTTGGTGATGGGACTCGACTCTCCATCCTAG
0	TRBV30	TRBJ1-2	AWSERSNYGYT	GCCTGGAGTGAGCGATCTAACTATGGCTACACC		935	982	0	1917	0.0008899	292	1		1		CCTTCTCAGTGACTCTGGCTTCTATCTCTGTGCCTGGAGTGAGCGATCTAACTATGGCTACACCTTCGGTTCGGGGACCAGGTTAACCGTTGTAG	CCTTCTCAGTGACTCTGGCTTCTATCTCTGTGCCTGGAGTG------CTAACTATGGCTACACCTTCGGTTCGGGGACCAGGTTAACCGTTGTAG
0	TRBV4-1	TRBJ1-3	ASSQELTGLPGNTIY	GCCAGCAGCCAAGAACTAACGGGGTTACCTGGAAACACCATATAT	TRBD2	1130	779	0	1909	0.00088619	293	1	1	1		GCAGCCAGAAGACTCAGCCCTGTATCTCTGCGCCAGCAGCCAAGAACTAACGGGGTTACCTGGAAACACCATATATTTTGGAGAGGGAAGTTGGCTCACTGTTGTAG	GCAGCCAGAAGACTCAGCCCTGTATCTCTGCGCCAGCAGCCAAGA-----CGGGG----CTGGAAACACCATATATTTTGGAGAGGGAAGTTGGCTCACTGTTGTAG
2	TRBV6-2	TRBJ2-1	ASSYLDEQF	GCCAGCAGTTACCTCGATGAGCAGTTC		816	1093	0	1909	0.00088619	293	1		1		GCTCCCTCCCAAACATCTGTGTACTTCTGTGCCAGCAGTTACCTCGATGAGCAGTTCTTCGGGCCAGGGACACGGCTCACCGTGCTAG	GCTCCCTCCCAAACATCTGTGTACTTCTGTGCCAGCAGTTAC----ATGAGCAGTTCTTCGGGCCAGGGACACGGCTCACCGTGCTAG
0	TRBV6-2	TRBJ2-1	ASSSRRAGPTGNEQF	GCCAGCAGTTCTCGTCGTGCGGGTCCAACAGGCAATGAGCAGTTC	TRBD2	795	1107	0	1902	0.00088294	295	1	1	1		GCTCCCTCCCAAACATCTGTGTACTTCTGTGCCAGCAGTTCTCGTCGTGCGGGTCCAACAGGCAATGAGCAGTTCTTCGGGCCAGGGACACGGCTCACCGTGCTAG	GCTCCCTCCCAAACATCTGTGTACTTCTGTGCCAGCAGTT--------GCGGG---------CAATGAGCAGTTCTTCGGGCCAGGGACACGGCTCACCGTGCTAG
0	TRBV6-2	TRBJ2-5	ASSRAVEETQY	GCCAGCAGCAGGGCGGTAGAGGAGACCCAGTAC	TRBD1	775	1105	0	1880	0.00087273	296	1	1	1		GCTCCCTCCCAAACATCTGTGTACTTCTGTGCCAGCAGCAGGGCGGTAGAGGAGACCCAGTACTTCGGGCCAGGCACGCGGCTCCTGGTGCTCG	GCTCCCTCCCAAACATCTGTGTACTTCTGTGCCAGCAGCAGGG--------GAGACCCAGTACTTCGGGCCAGGCACGCGGCTCCTGGTGCTCG
0	TRBV27	TRBJ1-5	ASSSLFSNQPQH	GCCAGCAGTTCTCTATTTTCCAATCAGCCCCAGCAT		377	1500	0	1877	0.00087133	297	1		1		CGCCCAGCCCCAACCAGACCTCTCTGTACTTCTGTGCCAGCAGTTCTCTATTTTCCAATCAGCCCCAGCATTTTGGTGATGGGACTCGACTCTCCATCCTAG	CGCCCAGCCCCAACCAGACCTCTCTGTACTTCTGTGCCAGCAGTT----------CAATCAGCCCCAGCATTTTGGTGATGGGACTCGACTCTCCATCCTAG
0	TRBV12-3	TRBJ2-1	ASSRGPEQF	GCCAGTTCAAGGGGTCCTGAGCAGTTC	TRBD1	935	938	0	1873	0.00086948	298	1	1	1		CAGAACCCAGGGACTCAGCTGTGTACTTCTGTGCCAGTTCAAGGGGTCCTGAGCAGTTCTTCGGGCCAGGGACACGGCTCACCGTGCTAG	CAGAACCCAGGGACTCAGCTGTGTACTTCTGTGCCAG----AGGGG---TGAGCAGTTCTTCGGGCCAGGGACACGGCTCACCGTGCTAG
0	TRBV11-1	TRBJ2-6	ASSPLPSGANVLT	GCCAGCAGCCCCCTTCCCTCTGGGGCCAACGTCCTGACT		1150	723	0	1873	0.00086948	298	1		1		GCAGAGCTTGGGGACTCGGCCATGTATCTCTGTGCCAGCAGCCCCCTTCCCTCTGGGGCCAACGTCCTGACTTTCGGGGCCGGCAGCAGGCTGACCGTGCTGG	GCAGAGCTTGGGGACTCGGCCATGTATCTCTGTGCCAGCAGC--------CTCTGGGGCCAACGTCCTGACTTTCGGGGCCGGCAGCAGGCTGACCGTGCTGG
0	TRBV30	TRBJ2-3	AWSVPGPQY	GCCTGGAGTGTGCCCGGGCCGCAGTAT		747	1124	0	1871	0.00086855	300	1		1		CCTTCTCAGTGACTCTGGCTTCTATCTCTGTGCCTGGAGTGTGCCCGGGCCGCAGTATTTTGGCCCAGGCACCCGGCTGACAGTGCTCG	CCTTCTCAGTGACTCTGGCTTCTATCTCTGTGCCTGGAGTGT--------CGCAGTATTTTGGCCCAGGCACCCGGCTGACAGTGCTCG
0	TRBV6-1	TRBJ2-5	ASRESSGSYETQY	GCCAGCAGAGAATCTAGCGGGAGTTACGAGACCCAGTAC	TRBD2	1165	703	0.023	1868	0.00086716	301	1	2	1		CGGCTGCTCCCTTCCAGACATCTGTGTACTTCTGTGCCAGCAGAGAATCTAGCGGGAGTTACGAGACCCAGTACTTCGGGCCAGGCACGCGGCTCCTGGTGCTCG	CGGCTGCTCCCTCCCAGACATCTGTGTACTTCTGTGCCAGCAG-----CTAGCGGGAG----GAGACCCAGTACTTCGGGCCAGGCACGCGGCTCCTGGTGCTCG
0	TRBV4-3	TRBJ1-5	ASSQDGAHKQPQH	GCCAGCAGCCAAGATGGGGCCCACAAACAGCCCCAGCAT	TRBD1	973	889	0	1862	0.00086437	302	1	1	1		GCAGCCAGAAGACTCGGCCCTGTATCTCTGCGCCAGCAGCCAAGATGGGGCCCACAAACAGCCCCAGCATTTTGGTGATGGGACTCGACTCTCCATCCTAG	GCAGCCAGAAGACTCGGCCCTGTATCTCTGCGCCAGCAGCCAAGA-GGGGC-------CAGCCCCAGCATTTTGGTGATGGGACTCGACTCTCCATCCTAG
0	TRBV20-1	TRBJ2-1	SARDLGRAGTSYNEQF	AGTGCTAGAGATCTTGGGAGGGCAGGCACGAGTTACAATGAGCAGTTC	TRBD2	841	1016	0	1857	0.00086205	303	1	2	1		GCCCATCCTGAAGACAGCAGCTTCTACATCTGCAGTGCTAGAGATCTTGGGAGGGCAGGCACGAGTTACAATGAGCAGTTCTTCGGGCCAGGGACACGGCTCACCGTGCTAG	GCCCATCCTGAAGACAGCAGCTTCTACATCTGCAGTGCTAGAGA----GGGAGGG-----------TACAATGAGCAGTTCTTCGGGCCAGGGACACGGCTCACCGTGCTAG
0	TRBV20-1	TRBJ2-7	SARPTDSYEQY	AGTGCGAGACCTACCGACTCCTACGAGCAGTAC		820	1032	0	1852	0.00085973	304	1		1		GCCCATCCTGAAGACAGCAGCTTCTACATCTGCAGTGCGAGACCTACCGACTCCTACGAGCAGTACTTCGGGCCGGGCACCAGGCTCACGGTCACAG	GCCCATCCTGAAGACAGCAGCTTCTACATCTGCAGTGC------------CTCCTACGAGCAGTACTTCGGGCCGGGCACCAGGCTCACGGTCACAG
0	TRBV6-2	TRBJ2-1	ASSYPPRLADYNEQF	GCCAGCAGTTACCCCCCTCGACTAGCGGACTACAATGAGCAGTTC	TRBD2	810	1030	0	1840	0.00085416	305	1	1	1		GCTCCCTCCCAAACATCTGTGTACTTCTGTGCCAGCAGTTACCCCCCTCGACTAGCGGACTACAATGAGCAGTTCTTCGGGCCAGGGACACGGCTCACCGTGCTAG	GCTCCCTCCCAAACATCTGTGTACTTCTGTGCCAGCAGTTAC-------GACTAGCGG-CTACAATGAGCAGTTCTTCGGGCCAGGGACACGGCTCACCGTGCTAG
0	TRBV2	TRBJ1-4	ASSAGTDEKLF	GCCAGCAGCGCCGGGACAGATGAAAAACTGTTT	TRBD1	1020	812	0	1832	0.00085045	306	1	1	1		CCACAAAGCTGGAGGACTCAGCCATGTACTTCTGTGCCAGCAGCGCCGGGACAGATGAAAAACTGTTTTTTGGCAGTGGAACCCAGCTCTCTGTCTTGG	CCACAAAGCTGGAGGACTCAGCCATGTACTTCTGTGCCAGCAG----GGGACAGATGAAAAACTGTTTTTTGGCAGTGGAACCCAGCTCTCTGTCTTGG
0	TRBV20-1	TRBJ2-7	SARSTLAGVWYEQY	AGTGCTAGGTCTACTCTAGCGGGAGTTTGGTACGAGCAGTAC	TRBD2	788	1044	0	1832	0.00085045	306	1	2	1		GCCCATCCTGAAGACAGCAGCTTCTACATCTGCAGTGCTAGGTCTACTCTAGCGGGAGTTTGGTACGAGCAGTACTTCGGGCCGGGCACCAGGCTCACGGTCACAG	GCCCATCCTGAAGACAGCAGCTTCTACATCTGCAGTGCTAG-------CTAGCGGGAG-----TACGAGCAGTACTTCGGGCCGGGCACCAGGCTCACGGTCACAG
0	TRBV3-1	TRBJ1-2	ASRGRYGYT	GCCAGCAGGGGAAGGTATGGCTACACC	TRBD1	969	856	0	1825	0.0008472	308	1	1	1		GGAGCTTGGTGACTCTGCTGTGTATTTCTGTGCCAGCAGGGGAAGGTATGGCTACACCTTCGGTTCGGGGACCAGGTTAACCGTTGTAG	GGAGCTTGGTGACTCTGCTGTGTATTTCTGTGCCAGCAGGGG----TATGGCTACACCTTCGGTTCGGGGACCAGGTTAACCGTTGTAG
0	TRBV6-5	TRBJ2-1	ASSYQDREQF	GCCAGCAGTTACCAAGACAGGGAGCAGTTC	TRBD1	718	1104	0	1822	0.0008458	309	1	1	1		GCTCCCTCCCAGACATCTGTGTACTTCTGTGCCAGCAGTTACCAAGACAGGGAGCAGTTCTTCGGGCCAGGGACACGGCTCACCGTGCTAG	GCTCCCTCCCAGACATCTGTGTACTTCTGTGCCAGCAGTTAC---GACAGGGAGCAGTTCTTCGGGCCAGGGACACGGCTCACCGTGCTAG
0	TRBV6-1	TRBJ1-5	ASSRTGGGNQPQH	GCCAGCAGTAGGACAGGGGGCGGCAATCAGCCCCAGCAT	TRBD1	1017	793	0	1810	0.00084023	310	1	1	1		CGGCTGCTCCCTCCCAGACATCTGTGTACTTCTGTGCCAGCAGTAGGACAGGGGGCGGCAATCAGCCCCAGCATTTTGGTGATGGGACTCGACTCTCCATCCTAG	CGGCTGCTCCCTCCCAGACATCTGTGTACTTCTGTGCCAGCAGT-GGACAGGGGGC-GCAATCAGCCCCAGCATTTTGGTGATGGGACTCGACTCTCCATCCTAG
0	TRBV5-1	TRBJ2-7	ASSLADVGQLYEQY	GCCAGCAGCTTGGCGGATGTGGGACAGCTCTACGAGCAGTAC	TRBD1	877	904	0	1781	0.00082677	311	1	1	1		GGAGCTGGGGGACTCGGCCCTTTATCTTTGCGCCAGCAGCTTGGCGGATGTGGGACAGCTCTACGAGCAGTACTTCGGGCCGGGCACCAGGCTCACGGTCACAG	GGAGCTGGGGGACTCGGCCCTTTATCTTTGCGCCAGCAGCTTGG-------GGGACAG--CTACGAGCAGTACTTCGGGCCGGGCACCAGGCTCACGGTCACAG
0	TRBV6-1	TRBJ1-1	ASTPRPQGMGIEAF	GCCAGCACCCCCCGGCCCCAGGGGATGGGGATTGAAGCTTTC	TRBD1	1701	80	0	1781	0.00082677	311	1	1	1		CGGCTGCTCCCTCCCAGACATCTGTGTACTTCTGTGCCAGCACCCCCCGGCCCCAGGGGATGGGGATTGAAGCTTTCTTTGGACAAGGCACCAGACTCACAGTTGTAG	CGGCTGCTCCCTCCCAGACATCTGTGTACTTCTGTGCCAGCA-----------CAGGGG--------TGAAGCTTTCTTTGGACAAGGCACCAGACTCACAGTTGTAG
0	TRBV29-1	TRBJ1-2	SFFELGYGYT	AGCTTCTTTGAATTGGGCTATGGCTACACC		902	874	0	1776	0.00082445	313	1		1		GAGCCCTGAAGACAGCAGCATATATCTCTGCAGCTTCTTTGAATTGGGCTATGGCTACACCTTCGGTTCGGGGACCAGGTTAACCGTTGTAG	GAGCCCTGAAGACAGCAGCATATATCTCTGCAGC--------------CTATGGCTACACCTTCGGTTCGGGGACCAGGTTAACCGTTGTAG
0	TRBV9	TRBJ2-7	ASSGRTGYEQY	GCCAGCAGCGGCCGGACAGGGTACGAGCAGTAC	TRBD1	945	826	0	1771	0.00082213	314	1	1	1		CTCTGGAGCTGGGGGACTCAGCTTTGTATTTCTGTGCCAGCAGCGGCCGGACAGGGTACGAGCAGTACTTCGGGCCGGGCACCAGGCTCACGGTCACAG	CTCTGGAGCTGGGGGACTCAGCTTTGTATTTCTGTGCCAGCAGCG---GGACAGGGTACGAGCAGTACTTCGGGCCGGGCACCAGGCTCACGGTCACAG
0	TRBV28	TRBJ1-5	ASSHRRYNQPQH	GCCAGCAGTCACAGGAGATACAATCAGCCCCAGCAT	TRBD1	807	956	0.023	1763	0.00081841	315	1	1	1		CCGCCAGCATCAACCAGACATCTATGTACCTCTGTGCCAGCAGTCACAGGAGATACAATCAGCCCCAGCATTTTGGTGATGGGACTCGACTCTCCATCCTAG	CCGCCAGCACCAACCAGACATCTATGTACCTCTGTGCCAGCAGT-ACAGG-----CAATCAGCCCCAGCATTTTGGTGATGGGACTCGACTCTCCATCCTAG
0	TRBV24-1	TRBJ2-7	ATSDSSGSRNEQY	GCCACCAGTGACTCAAGCGGGAGTAGGAACGAGCAGTAC	TRBD2	801	958	0	1759	0.00081656	316	1	2	1		CCCCAACCAGACAGCTCTTTACTTCTGTGCCACCAGTGACTCAAGCGGGAGTAGGAACGAGCAGTACTTCGGGCCGGGCACCAGGCTCACGGTCACAG	CCCCAACCAGACAGCTCTTTACTTCTGTGCCACCAGTGA----AGCGGGAG-----ACGAGCAGTACTTCGGGCCGGGCACCAGGCTCACGGTCACAG
0	TRBV20-1	TRBJ2-1	SARGRSGAYNEQF	AGTGCTAGAGGGCGTTCAGGAGCCTACAATGAGCAGTTC		842	917	0	1759	0.00081656	316	1		1		GCCCATCCTGAAGACAGCAGCTTCTACATCTGCAGTGCTAGAGGGCGTTCAGGAGCCTACAATGAGCAGTTCTTCGGGCCAGGGACACGGCTCACCGTGCTAG	GCCCATCCTGAAGACAGCAGCTTCTACATCTGCAGTGCTAGAG------------CCTACAATGAGCAGTTCTTCGGGCCAGGGACACGGCTCACCGTGCTAG
0	TRBV4-3	TRBJ2-5	ASSRQQGQETQY	GCCAGCAGCCGACAACAGGGGCAAGAGACCCAGTAC	TRBD1	998	759	0	1757	0.00081563	318	1	1	1		GCAGCCAGAAGACTCGGCCCTGTATCTCTGCGCCAGCAGCCGACAACAGGGGCAAGAGACCCAGTACTTCGGGCCAGGCACGCGGCTCCTGGTGCTCG	GCAGCCAGAAGACTCGGCCCTGTATCTCTGCGCCAGCAGCC----ACAGGGGCAAGAGACCCAGTACTTCGGGCCAGGCACGCGGCTCCTGGTGCTCG
0	TRBV7-2	TRBJ1-2	ASSLSLNYGYI	GCCAGCAGCTTAAGCCTGAACTATGGCTACATC		1001	754	0	1755	0.0008147	319	1		1		CCAGCGCACACAGCAGGAGGACTCGGCCGTGTATCTCTGTGCCAGCAGCTTAAGCCTGAACTATGGCTACATCTTCGGTTCGGGGACCAGGTTAACCGTTGTAG	CCAGCGCACACAGCAGGAGGACTCGGCCGTGTATCTCTGTGCCAGCAGCTTA------AACTATGGCTACACCTTCGGTTCGGGGACCAGGTTAACCGTTGTAG
0	TRBV4-3	TRBJ1-6	ASKQGGNSPLH	GCCAGCAAGCAGGGGGGGAATTCACCCCTCCAC	TRBD1	1015	727	0	1742	0.00080867	320	1	1	2		GCAGCCAGAAGACTCGGCCCTGTATCTCTGCGCCAGCAAGCAGGGGGGGAATTCACCCCTCCACTTTGGGAACGGGACCAGGCTCACTGTGACAG	GCAGCCAGAAGACTCGGCCCTGTATCTCTGCGCCAGCA--CAGGGGG--AATTCACCCCTCCACTTTGGGAACGGGACCAGGCTCACTGTGACAG
0	TRBV7-2	TRBJ1-2	ASSAGGTYGYT	GCCAGCAGCGCTGGAGGGACCTATGGCTACACC	TRBD2	1	1728	0	1729	0.00080263	321	1	2	1		CCAGCGCACACAGCAGGAGGACTCGGCCGTGTATCTCTGTGCCAGCAGCGCTGGAGGGACCTATGGCTACACCTTCGGTTCGGGGACCAGGTTAACCGTTGTA	CCAGCGCACACAGCAGGAGGACTCGGCCGTGTATCTCTGTGCCAGCAGC---GGAGGG--CTATGGCTACACCTTCGGTTCGGGGACCAGGTTAACCGTTGTA
0	TRBV2	TRBJ2-1	ASLGWTSGYNEQF	GCCAGCCTCGGTTGGACTAGCGGTTACAATGAGCAGTTC	TRBD2	844	884	0	1728	0.00080217	322	1	1	1		CCACAAAGCTGGAGGACTCAGCCATGTACTTCTGTGCCAGCCTCGGTTGGACTAGCGGTTACAATGAGCAGTTCTTCGGGCCAGGGACACGGCTCACCGTGCTAG	CCACAAAGCTGGAGGACTCAGCCATGTACTTCTGTGCCAGC-------GGACTAGCGG-TACAATGAGCAGTTCTTCGGGCCAGGGACACGGCTCACCGTGCTAG
0	TRBV6-1	TRBJ2-1	ASSARRGGYNEQF	GCCAGCAGTGCCCGCAGGGGGGGTTACAATGAGCAGTTC	TRBD1	694	1017	0	1711	0.00079427	323	1	1	1		GCTCCCTCCCAGACATCTGTGTACTTCTGTGCCAGCAGTGCCCGCAGGGGGGGTTACAATGAGCAGTTCTTCGGGCCAGGGACACGGCTCACCGTGCTAG	GCTCCCTCCCAGACATCTGTGTACTTCTGTGCCAGCAGTG----CAGGGGG---TACAATGAGCAGTTCTTCGGGCCAGGGACACGGCTCACCGTGCTAG
0	TRBV28	TRBJ2-5	ASSALSRKRPQY	GCCAGCAGTGCTCTATCTCGGAAGAGACCCCAGTAC		965	744	0	1709	0.00079335	324	1		1		CCGCCAGCACCAACCAGACATCTATGTACCTCTGTGCCAGCAGTGCTCTATCTCGGAAGAGACCCCAGTACTTCGGGCCAGGCACGCGGCTCCTGGTGCTCG	CCGCCAGCACCAACCAGACATCTATGTACCTCTGTGCCAGCAGT-------------------CCCAGTACTTCGGGCCAGGCACGCGGCTCCTGGTGCTCG
0	TRBV28	TRBJ2-3	ASSLFPPGSGRSTDTQY	GCCAGCAGTTTATTCCCCCCGGGGAGCGGGAGGAGCACAGATACGCAGTAT	TRBD2	999	704	0	1703	0.00079056	325	1	2	1		CCGCCAGCACCAACCAGACATCTATGTACCTCTGTGCCAGCAGTTTATTCCCCCCGGGGAGCGGGAGGAGCACAGATACGCAGTATTTTGGCCCAGGCACCCGGCTGACAGTGCTCG	CCGCCAGCACCAACCAGACATCTATGTACCTCTGTGCCAGCAGTTTAT-----------AGCGGGAGGAGCACAGATACGCAGTATTTTGGCCCAGGCACCCGGCTGACAGTGCTCG
0	TRBV12-3	TRBJ2-4	ASSSIGHPSIQY	GCCAGCAGTTCCATCGGACACCCCAGCATTCAGTAC	TRBD1	863	833	0	1696	0.00078731	326	1	1	1		CAGAACCCAGGGACTCAGCTGTGTACTTCTGTGCCAGCAGTTCCATCGGACACCCCAGCATTCAGTACTTCGGCGCCGGGACCCGGCTCTCAGTGCTGG	CAGAACCCAGGGACTCAGCTGTGTACTTCTGTGCCAGCAGTT-----GGACA------CATTCAGTACTTCGGCGCCGGGACCCGGCTCTCAGTGCTGG
0	TRBV24-1	TRBJ2-1	ATSVSGDNEQF	GCCACCAGTGTTAGTGGAGACAATGAGCAGTTC		816	869	0	1685	0.00078221	327	1		1		CCCCAACCAGACAGCTCTTTACTTCTGTGCCACCAGTGTTAGTGGAGACAATGAGCAGTTCTTCGGGCCAGGGACACGGCTCACCGTGCTAG	CCCCAACCAGACAGCTCTTTACTTCTGTGCCACCAGTG---------ACAATGAGCAGTTCTTCGGGCCAGGGACACGGCTCACCGTGCTAG
0	TRBV5-1	TRBJ2-7	ASSLGTGNYEQY	GCCAGCAGCCTCGGGACGGGAAACTACGAGCAGTAC	TRBD1	914	764	0	1678	0.00077896	328	1	1	1		GGAGCTGGGGGACTCGGCCCTTTATCTTTGCGCCAGCAGCCTCGGGACGGGAAACTACGAGCAGTACTTCGGGCCGGGCACCAGGCTCACGGTCACAG	GGAGCTGGGGGACTCGGCCCTTTATCTTTGCGCCAGCAGC---GGGAC------CTACGAGCAGTACTTCGGGCCGGGCACCAGGCTCACGGTCACAG
0	TRBV28	TRBJ1-6	ASSERRYNSPLH	GCCAGCAGTGAAAGGAGGTATAATTCACCCCTCCAC	TRBD2	1076	601	0	1677	0.00077849	329	1	2	2		CCGCCAGCACCAACCAGACATCTATGTACCTCTGTGCCAGCAGTGAAAGGAGGTATAATTCACCCCTCCACTTTGGGAACGGGACCAGGCTCACTGTGACAG	CCGCCAGCACCAACCAGACATCTATGTACCTCTGTGCCAGCAGT----GGAGGTATAATTCACCCCTCCACTTTGGGAACGGGACCAGGCTCACTGTGACAG
0	TRBV5-1	TRBJ1-1	ASSLIQGGEGTEAF	GCCAGCAGCTTGATTCAGGGGGGAGAAGGGACTGAAGCTTTC	TRBD1	954	703	0	1657	0.00076921	330	1	1	1		GGAGCTGGGGGACTCGGCCCTTTATCTTTGCGCCAGCAGCTTGATTCAGGGGGGAGAAGGGACTGAAGCTTTCTTTGGACAAGGCACCAGACTCACAGTTGTAG	GGAGCTGGGGGACTCGGCCCTTTATCTTTGCGCCAGCAGCTTG---CAGGGGG--------ACTGAAGCTTTCTTTGGACAAGGCACCAGACTCACAGTTGTAG
0	TRBV5-1	TRBJ2-1	ASSAGLAGASNNEQF	GCCAGCAGCGCGGGACTAGCGGGGGCCTCTAATAATGAGCAGTTC	TRBD2	854	798	0	1652	0.00076689	331	1	1	1		GGAGCTGGGGGACTCGGCCCTTTATCTTTGCGCCAGCAGCGCGGGACTAGCGGGGGCCTCTAATAATGAGCAGTTCTTCGGGCCAGGGACACGGCTCACCGTGCTAG	GGAGCTGGGGGACTCGGCCCTTTATCTTTGCGCCAGCAGC--GGGACTAGCGGGGG--------AATGAGCAGTTCTTCGGGCCAGGGACACGGCTCACCGTGCTAG
0	TRBV28	TRBJ2-6	ASSSYSSGANVLT	GCCAGCAGTTCGTACAGTTCTGGGGCCAACGTCCTGACT		1012	638	0	1650	0.00076596	332	1		1		CCGCCAGCACCAACCAGACATCTATGTACCTCTGTGCCAGCAGTTCGTACAGTTCTGGGGCCAACGTCCTGACTTTCGGGGCCGGCAGCAGGCTGACCGTGCTGG	CCGCCAGCACCAACCAGACATCTATGTACCTCTGTGCCAGCAGTT--------TCTGGGGCCAACGTCCTGACTTTCGGGGCCGGCAGCAGGCTGACCGTGCTGG
0	TRBV4-2	TRBJ2-5	ASLTTGAQETQY	GCCAGCCTTACGACAGGGGCCCAAGAGACCCAGTAC	TRBD1	931	719	0	1650	0.00076596	332	1	1	1		GCAGCCAGAAGACTCGGCCCTGTATCTCTGTGCCAGCCTTACGACAGGGGCCCAAGAGACCCAGTACTTCGGGCCAGGCACGCGGCTCCTGGTGCTCG	GCAGCCAGAAGACTCGGCCCTGTATCTCTGTGCCAGC-----GACAGGGG-CCAAGAGACCCAGTACTTCGGGCCAGGCACGCGGCTCCTGGTGCTCG
0	TRBV28	TRBJ1-5	ASSGDRINQPQY	GCCAGCAGTGGAGACAGGATTAATCAGCCCCAGTAT	TRBD1	853	786	0	1639	0.00076085	334	1	1	1		CCGCCAGCACCAACCAGACATCTATGTACCTCTGTGCCAGCAGTGGAGACAGGATTAATCAGCCCCAGTATTTTGGTGATGGGACTCGACTCTCCATCCTAG	CCGCCAGCACCAACCAGACATCTATGTACCTCTGTGCCAGCAGT---GACAGG---AATCAGCCCCAGCATTTTGGTGATGGGACTCGACTCTCCATCCTAG
0	TRBV9	TRBJ1-1	ASSGLMGNTEAF	GCCAGCAGCGGTCTGATGGGGAACACTGAAGCTTTC		983	651	0	1634	0.00075853	335	1		1		CTCTGGAGCTGGGGGACTCAGCTTTGTATTTCTGTGCCAGCAGCGGTCTGATGGGGAACACTGAAGCTTTCTTTGGACAAGGCACCAGACTCACAGTTGTAG	CTCTGGAGCTGGGGGACTCAGCTTTGTATTTCTGTGCCAGCAGCG----------GAACACTGAAGCTTTCTTTGGACAAGGCACCAGACTCACAGTTGTAG
0	TRBV28	TRBJ2-2	ASSLPGTGGAWELF	GCCAGCAGTTTACCCGGGACAGGGGGCGCATGGGAGCTGTTT	TRBD1	979	653	0	1632	0.0007576	336	1	1	1		CCGCCAGCACCAACCAGACATCTATGTACCTCTGTGCCAGCAGTTTACCCGGGACAGGGGGCGCATGGGAGCTGTTTTTTGGAGAAGGCTCTAGGCTGACCGTACTGG	CCGCCAGCACCAACCAGACATCTATGTACCTCTGTGCCAGCAGTTTA---GGGACAGGGGGC----GGGAGCTGTTTTTTGGAGAAGGCTCTAGGCTGACCGTACTGG
0	TRBV4-1	TRBJ1-5	ASSQDKRGDRHQPQH	GCCAGCAGCCAAGATAAGAGGGGGGACAGACATCAGCCCCAGCAT	TRBD1	696	933	0	1629	0.00075621	337	1	1	1		GCAGCCAGAAGACTCAGCCCTGTATCTCTGCGCCAGCAGCCAAGATAAGAGGGGGGACAGACATCAGCCCCAGCATTTTGGTGATGGGACTCGACTCTCCATCCTAG	GCAGCCAGAAGACTCAGCCCTGTATCTCTGCGCCAGCAGCCAAGA--------GGGACAG--ATCAGCCCCAGCATTTTGGTGATGGGACTCGACTCTCCATCCTAG
0	TRBV6-1	TRBJ1-2	ASTARTGGNGYT	GCCAGCACTGCCAGGACAGGGGGCAATGGCTACACC	TRBD1	761	867	0	1628	0.00075574	338	1	1	1		GCTCCCTCCCAGACATCTGTGTACTTCTGTGCCAGCACTGCCAGGACAGGGGGCAATGGCTACACCTTCGGTTCGGGGACCAGGTTAACCGTTGTAG	GCTCCCTCCCAGACATCTGTGTACTTCTGTGCCAGCA------GGACAGGGGGC-ATGGCTACACCTTCGGTTCGGGGACCAGGTTAACCGTTGTAG
0	TRBV6-2	TRBJ2-3	ASSLWGTQY	GCCAGCAGCTTGTGGGGGACGCAGTAT	TRBD1	621	1003	0	1624	0.00075389	339	1	1	1		GCTCCCTCCCAAACATCTGTGTACTTCTGTGCCAGCAGCTTGTGGGGGACGCAGTATTTTGGCCCAGGCACCCGGCTGACAGTGCTCG	GCTCCCTCCCAAACATCTGTGTACTTCTGTGCCAGCAG-----GGGGGACGCAGTATTTTGGCCCAGGCACCCGGCTGACAGTGCTCG
0	TRBV28	TRBJ2-3	ASSSPSGTDTQY	GCCAGCAGCTCGCCTAGCGGCACAGATACGCAGTAT	TRBD2	927	696	0	1623	0.00075342	340	1	1	1		CCGCCAGCACCAACCAGACATCTATGTACCTCTGTGCCAGCAGCTCGCCTAGCGGCACAGATACGCAGTATTTTGGCCCAGGCACCCGGCTGACAGTGCTCG	CCGCCAGCACCAACCAGACATCTATGTACCTCTGTGCCAGCAG-----CTAGCGGCACAGATACGCAGTATTTTGGCCCAGGCACCCGGCTGACAGTGCTCG
0	TRBV5-1	TRBJ1-1	ASSLEPARANTEAF	GCCAGCAGCTTGGAGCCGGCCCGGGCGAACACTGAAGCTTTC		544	1078	0	1622	0.00075296	341	1		1		GGAGCTGGGGGACTCGGCCCTTTATCTTTGCGCCAGCAGCTTGGAGCCGGCCCGGGCGAACACTGAAGCTTTCTTTGGACAAGGCACCAGACTCACAGTTGTAG	GGAGCTGGGGGACTCGGCCCTTTATCTTTGCGCCAGCAGCTTGG-------------GAACACTGAAGCTTTCTTTGGACAAGGCACCAGACTCACAGTTGTAG
0	TRBV25-1	TRBJ2-7	ASTPVGGGTYEQY	GCCAGCACCCCGGTGGGAGGGGGCACCTACGAGCAGTAC	TRBD1	690	924	0	1614	0.00074925	342	1	1	1		GCCAGGCCCTCACATACCTCTCAGTACCTCTGTGCCAGCACCCCGGTGGGAGGGGGCACCTACGAGCAGTACTTCGGGCCGGGCACCAGGCTCACGGTCACAG	GCCAGGCCCTCACATACCTCTCAGTACCTCTGTGCCAGCA----------AGGGGGC-CCTACGAGCAGTACTTCGGGCCGGGCACCAGGCTCACGGTCACAG
0	TRBV28	TRBJ1-1	ASSLGQTNTEAF	GCCAGCAGTCTGGGACAGACGAACACTGAAGCTTTC	TRBD1	1031	577	0	1608	0.00074646	343	1	1	1		CCGCCAGCACCAACCAGACATCTATGTACCTCTGTGCCAGCAGTCTGGGACAGACGAACACTGAAGCTTTCTTTGGACAAGGCACCAGACTCACAGTTGTAG	CCGCCAGCACCAACCAGACATCTATGTACCTCTGTGCCAGCAGT--GGGACAG--GAACACTGAAGCTTTCTTTGGACAAGGCACCAGACTCACAGTTGTAG
0	TRBV28	TRBJ2-1	AIELRLDRRSSYNEQF	GCCATCGAATTACGGCTTGATAGGAGAAGCTCCTACAATGAGCAGTTC		1053	549	0	1602	0.00074368	344	1		1		CCGCCAGCACCAACCAGACATCTATGTACCTCTGTGCCATCGAATTACGGCTTGATAGGAGAAGCTCCTACAATGAGCAGTTCTTCGGGCCAGGGACACGGCTCACCGTGCTAG	CCGCCAGCACCAACCAGACATCTATGTACCTCTGTGCCA-------------------------CTCCTACAATGAGCAGTTCTTCGGGCCAGGGACACGGCTCACCGTGCTAG
0	TRBV5-1	TRBJ2-7	ASSLAPTDEQY	GCCAGCAGCTTGGCCCCAACCGACGAGCAGTAC	TRBD1	855	732	0	1587	0.00073671	345	1	1	1		GGAGCTGGGGGACTCGGCCCTTTATCTTTGCGCCAGCAGCTTGGCCCCAACCGACGAGCAGTACTTCGGGCCGGGCACCAGGCTCACGGTCACAG	GGAGCTGGGGGACTCGGCCCTTTATCTTTGCGCCAGCAGCTTGGCCCC-----ACGAGCAGTACTTCGGGCCGGGCACCAGGCTCACGGTCACAG
0	TRBV5-1	TRBJ1-4	ASIYGTGNEKLF	GCCAGCATCTACGGGACAGGGAATGAAAAACTGTTT	TRBD1	765	801	0	1566	0.00072696	346	1	1	1		GGAGCTGGGGGACTCGGCCCTTTATCTTTGCGCCAGCATCTACGGGACAGGGAATGAAAAACTGTTTTTTGGCAGTGGAACCCAGCTCTCTGTCTTGG	GGAGCTGGGGGACTCGGCCCTTTATCTTTGCGCCAGCA-----GGGACAGGGAATGAAAAACTGTTTTTTGGCAGTGGAACCCAGCTCTCTGTCTTGG
0	TRBV5-5	TRBJ2-7	ASSLPMRAGTEQY	GCCAGCAGCTTGCCGATGCGGGCGGGTACCGAGCAGTAC	TRBD2	658	896	0	1554	0.00072139	347	1	1	1		GCTGGGGGACTCGGCCCTGTATCTCTGTGCCAGCAGCTTGCCGATGCGGGCGGGTACCGAGCAGTACTTCGGGCCGGGCACCAGGCTCACGGTCACAG	GCTGGGGGACTCGGCCCTGTATCTCTGTGCCAGCAGCTTG---------GCGGG---CGAGCAGTACTTCGGGCCGGGCACCAGGCTCACGGTCACAG
0	TRBV4-3	TRBJ2-3	ASSQTGTGLTDTQY	GCCAGCAGCCAGACCGGGACAGGACTCACAGATACGCAGTAT	TRBD1	899	640	0	1539	0.00071443	348	1	1	1		GCAGCCAGAAGACTCGGCCCTGTATCTCTGCGCCAGCAGCCAGACCGGGACAGGACTCACAGATACGCAGTATTTTGGCCCAGGCACCCGGCTGACAGTGCTCG	GCAGCCAGAAGACTCGGCCCTGTATCTCTGCGCCAGCAGCCA----GGGACAGG---CACAGATACGCAGTATTTTGGCCCAGGCACCCGGCTGACAGTGCTCG
0	TRBV9	TRBJ1-6	ASSEQGNQNSPLH	GCCAGCAGCGAACAGGGTAACCAAAATTCACCCCTCCAC	TRBD1	876	663	0	1539	0.00071443	348	1	1	1		CTCTGGAGCTGGGGGACTCAGCTTTGTATTTCTGTGCCAGCAGCGAACAGGGTAACCAAAATTCACCCCTCCACTTTGGGAATGGGACCAGGCTCACTGTGACAG	CTCTGGAGCTGGGGGACTCAGCTTTGTATTTCTGTGCCAGCAGCG-ACAGGG-------AATTCACCCCTCCACTTTGGGAATGGGACCAGGCTCACTGTGACAG
0	TRBV5-1	TRBJ1-1	ASSLGFGAF	GCCAGCAGCTTGGGGTTCGGAGCTTTC		997	540	0	1537	0.0007135	350	1		1		GGAGCTGGGGGACTCGGCCCTTTATCTTTGCGCCAGCAGCTTGGGGTTCGGAGCTTTCTTTGGACAAGGCACCAGACTCACAGTTGTAG	GGAGCTGGGGGACTCGGCCCTTTATCTTTGCGCCAGCAGCTTGG-------AGCTTTCTTTGGACAAGGCACCAGACTCACAGTTGTAG
0	TRBV20-1	TRBJ2-1	SARSSGDVYEQF	AGTGCTAGGTCGAGCGGGGATGTCTATGAGCAGTTC	TRBD2	710	815	0	1525	0.00070793	351	1	1	1		GCCCATCCTGAAGACAGCAGCTTCTACATCTGCAGTGCTAGGTCGAGCGGGGATGTCTATGAGCAGTTCTTCGGGCCAGGGACACGGCTCACCGTGCTAG	GCCCATCCTGAAGACAGCAGCTTCTACATCTGCAGTGCTAG----AGCGGGG------ATGAGCAGTTCTTCGGGCCAGGGACACGGCTCACCGTGCTAG
0	TRBV15	TRBJ2-1	ATSRKGASGSDEQF	GCCACCAGCAGAAAGGGGGCTAGCGGGAGTGATGAGCAGTTC	TRBD2	633	886	0	1519	0.00070515	352	2	2	1		CACCAGGCCTGGGGGACGCAGCCATGTACCTGTGTGCCACCAGCAGAAAGGGGGCTAGCGGGAGTGATGAGCAGTTCTTCGGGCCAGGGACACGGCTCACCGTGCTAG	CACCAGGCCTGGGGGACGCAGCCATGTACCTGTGTGCCACCAGC----------CTAGCGGGAG--ATGAGCAGTTCTTCGGGCCAGGGACACGGCTCACCGTGCTAG
0	TRBV15	TRBJ2-1	ATSRGIGTGDLYEQF	GCCACCAGCAGAGGCATCGGGACAGGGGATCTCTATGAGCAGTTC	TRBD1	692	821	0	1513	0.00070236	353	2	1	1		CACCAGGCCTGGGGGACGCAGCCATGTACCTGTGTGCCACCAGCAGAGGCATCGGGACAGGGGATCTCTATGAGCAGTTCTTCGGGCCAGGGACACGGCTCACCGTGCTAG	CACCAGGCCTGGGGGACGCAGCCATGTACCTGTGTGCCACCAGC---------GGGACAGGGG------ATGAGCAGTTCTTCGGGCCAGGGACACGGCTCACCGTGCTAG
0	TRBV4-1	TRBJ2-3	ASSQAGLAGLY	GCCAGCAGCCAGGCGGGACTAGCGGGGCTGTAT	TRBD2	812	677	0	1489	0.00069122	354	1	1	1		GCAGCCAGAAGACTCAGCCCTGTATCTCTGCGCCAGCAGCCAGGCGGGACTAGCGGGGCTGTATTTTGGCCCAGGCACCCGGCTGACAGTGCTCG	GCAGCCAGAAGACTCAGCCCTGTATCTCTGCGCCAGCAGCCA---GGGACTAGCGGGG--GTATTTTGGCCCAGGCACCCGGCTGACAGTGCTCG
0	TRBV4-1	TRBJ1-1	ASSPGTLAEAF	GCCAGCAGCCCCGGGACTCTCGCTGAAGCTTTC	TRBD2	930	555	0	1485	0.00068936	355	1	1	1		GCAGCCAGAAGACTCAGCCCTGTATCTCTGCGCCAGCAGCCCCGGGACTCTCGCTGAAGCTTTCTTTGGACAAGGCACCAGACTCACAGTTGTAG	GCAGCCAGAAGACTCAGCCCTGTATCTCTGCGCCAGCAGCC--GGGACT----CTGAAGCTTTCTTTGGACAAGGCACCAGACTCACAGTTGTAG
0	TRBV10-2	TRBJ2-1	ASSDRQGGGEQF	GCCAGCAGTGACCGGCAGGGGGGAGGTGAGCAGTTC	TRBD1	836	637	0	1473	0.00068379	356	1	1	1		ACCCGCTCCCAGACATCTGTGTATTTCTGCGCCAGCAGTGACCGGCAGGGGGGAGGTGAGCAGTTCTTCGGGCCAGGGACACGGCTCACCGTGCTAG	ACCCGCTCCCAGACATCTGTGTATTTCTGCGCCAGCAGTGA----CAGGGGG----TGAGCAGTTCTTCGGGCCAGGGACACGGCTCACCGTGCTAG
0	TRBV28	TRBJ1-4	ASSSNRADRGNEKLF	GCCAGCAGTTCCAACCGCGCTGACAGGGGGAATGAAAAACTGTTT	TRBD1	1037	430	0	1467	0.00068101	357	1	1	1		CCGCCAGCACCAACCAGACATCTATGTACCTCTGTGCCAGCAGTTCCAACCGCGCTGACAGGGGGAATGAAAAACTGTTTTTTGGCAGTGGAACCCAGCTCTCTGTCTTGG	CCGCCAGCACCAACCAGACATCTATGTACCTCTGTGCCAGCAGTT-----------GACAGGGGGAATGAAAAACTGTTTTTTGGCAGTGGAACCCAGCTCTCTGTCTTGG
0	TRBV28	TRBJ1-1	ASSFGPGQGLTEAF	GCCAGCAGTTTTGGTCCGGGACAGGGGCTCACTGAAGCTTTC	TRBD1	873	567	0.022	1440	0.00066847	358	1	1	1		CCGCCAGCACTAACCAGACATCTATGTACCTCTGTGCCAGCAGTTTTGGTCCGGGACAGGGGCTCACTGAAGCTTTCTTTGGACAAGGCACCAGACTCACAGTTGTAG	CCGCCAGCACCAACCAGACATCTATGTACCTCTGTGCCAGCAGTTT------GGGACAGGGG--CACTGAAGCTTTCTTTGGACAAGGCACCAGACTCACAGTTGTAG
0	TRBV28	TRBJ2-2	ASSPLMEEELF	GCCAGCAGTCCCCTCATGGAGGAGGAGCTGTTT	TRBD2	692	746	0	1438	0.00066754	359	1	2	1		CCGCCAGCACCAACCAGACATCTATGTACCTCTGTGCCAGCAGTCCCCTCATGGAGGAGGAGCTGTTTTTTGGAGAAGGCTCTAGGCTGACCGTACTGG	CCGCCAGCACCAACCAGACATCTATGTACCTCTGTGCCAGCAGT-----------GGAGGAGCTGTTTTTTGGAGAAGGCTCTAGGCTGACCGTACTGG
0	TRBV29-1	TRBJ2-3	SVEPRADTQY	AGCGTTGAGCCTAGGGCAGATACGCAGTAT		727	710	0	1437	0.00066708	360	1		1		GAGCCCTGAAGACAGCAGCATATATCTCTGCAGCGTTGAGCCTAGGGCAGATACGCAGTATTTTGGCCCAGGCACCCGGCTGACAGTGCTCG	GAGCCCTGAAGACAGCAGCATATATCTCTGCAGCGTTGA--------CAGATACGCAGTATTTTGGCCCAGGCACCCGGCTGACAGTGCTCG
0	TRBV20-1	TRBJ2-4	SARDGDAPRGVIQY	AGTGCTAGGGATGGGGACGCCCCGAGGGGGGTCATTCAGTAC	TRBD1	896	540	0	1436	0.00066662	361	1	1	1		GCCCATCCTGAAGACAGCAGCTTCTACATCTGCAGTGCTAGGGATGGGGACGCCCCGAGGGGGGTCATTCAGTACTTCGGCGCCGGGACCCGGCTCTCAGTGCTGG	GCCCATCCTGAAGACAGCAGCTTCTACATCTGCAGTGCTAG----------------AGGGGG--CATTCAGTACTTCGGCGCCGGGACCCGGCTCTCAGTGCTGG
0	TRBV6-2	TRBJ2-1	ASNAPSGRRADEQF	GCCAGCAATGCCCCTAGCGGGAGACGGGCGGATGAGCAGTTC	TRBD2	601	824	0	1425	0.00066151	362	1	2	1		CCTCCCAAACATCTGTGTACTTCTGTGCCAGCAATGCCCCTAGCGGGAGACGGGCGGATGAGCAGTTCTTCGGGCCAGGGACACGGCTCACCGTGCTAG	CCTCCCAAACATCTGTGTACTTCTGTGCCAGCA------CTAGCGGGAG--------ATGAGCAGTTCTTCGGGCCAGGGACACGGCTCACCGTGCTAG
0	TRBV5-6	TRBJ2-1	ASSYIDYNEQF	GCCAGCAGCTATATCGACTACAATGAGCAGTTC		665	750	0	1415	0.00065687	363	1		1		GCTGGGGGACTCGGCCCTCTATCTCTGTGCCAGCAGCTATATCGACTACAATGAGCAGTTCTTCGGGCCAGGGACACGGCTCACCGTGCTAG	GCTGGGGGACTCGGCCCTCTATCTCTGTGCCAGCAGCT-------CTACAATGAGCAGTTCTTCGGGCCAGGGACACGGCTCACCGTGCTAG
0	TRBV6-2	TRBJ2-3	ASSLSGRAKDTQY	GCCAGCAGCCTCAGCGGGAGGGCCAAAGATACGCAGTAT	TRBD2	1328	75	0	1403	0.0006513	364	1	2	1		GCTCCCTCCCAAACATCTGTGTACTTCTGTGCCAGCAGCCTCAGCGGGAGGGCCAAAGATACGCAGTATTTTGGCCCAGGCACCCGGCTGACAGTGCTCG	GCTCCCTCCCAAACATCTGTGTACTTCTGTGCCAGCAG----AGCGGGAGGG----AGATACGCAGTATTTTGGCCCAGGCACCCGGCTGACAGTGCTCG
0	TRBV7-8	TRBJ2-7	ASSSRDLTSYEQY	GCCAGCAGCTCCCGGGACTTGACTTCCTACGAGCAGTAC	TRBD2	1189	202	0	1391	0.00064573	365	1	1	1		CCAGCGCACACAGCAGGAGGACTCCGCCGTGTATCTCTGTGCCAGCAGCTCCCGGGACTTGACTTCCTACGAGCAGTACTTCGGGCCGGGCACCAGGCTCACGGTCACAG	CCAGCGCACACAGCAGGAGGACTCCGCCGTGTATCTCTGTGCCAGCAGCT---GGGACT-----TCCTACGAGCAGTACTTCGGGCCGGGCACCAGGCTCACGGTCACAG
0	TRBV20-1	TRBJ1-5	SAQQAFNQPQH	AGTGCACAACAGGCCTTCAATCAGCCCCAGCAT	TRBD1	617	757	0	1374	0.00063783	366	1	1	1		GCCCATCCTGAAGACAGCAGCTTCTACATCTGCAGTGCACAACAGGCCTTCAATCAGCCCCAGCATTTTGGTGATGGGACTCGACTCTCCATCCTAG	GCCCATCCTGAAGACAGCAGCTTCTACATCTGCAGTGC---ACAGG----CAATCAGCCCCAGCATTTTGGTGATGGGACTCGACTCTCCATCCTAG
0	TRBV5-5	TRBJ2-2	ASSLMTLGGRLIPGELF	GCCAGCAGCTTGATGACGCTCGGCGGGAGGTTGATCCCCGGGGAGCTGTTT	TRBD2	559	814	0.025	1373	0.00063737	367	1	2	1		GCTGGGGGACTCGGTCCTGTATCTCTGTGCCAGCAGCTTGATGACGCTCGGCGGGAGGTTGATCCCCGGGGAGCTGTTTTTTGGAGAAGGCTCTAGGCTGACCGTACTGG	GCTGGGGGACTCGGCCCTGTATCTCTGTGCCAGCAGCTTG----------GCGGGAGG-------CCGGGGAGCTGTTTTTTGGAGAAGGCTCTAGGCTGACCGTACTGG
0	TRBV29-1	TRBJ1-1	SVAWSGGIPTEAF	AGCGTTGCTTGGTCCGGTGGAATCCCCACTGAAGCTTTC		745	621	0	1366	0.00063412	368	1		1		GAGCCCTGAAGACAGCAGCATATATCTCTGCAGCGTTGCTTGGTCCGGTGGAATCCCCACTGAAGCTTTCTTTGGACAAGGCACCAGACTCACAGTTGTAG	GAGCCCTGAAGACAGCAGCATATATCTCTGCAGCGTTG-------------------CACTGAAGCTTTCTTTGGACAAGGCACCAGACTCACAGTTGTAG
0	TRBV5-1	TRBJ2-1	ASSPDPLSSYNEQF	GCCAGCAGCCCCGATCCCTTAAGCTCCTACAATGAGCAGTTC		741	616	0	1357	0.00062994	369	1		1		GGAGCTGGGGGACTCGGCCCTTTATCTTTGCGCCAGCAGCCCCGATCCCTTAAGCTCCTACAATGAGCAGTTCTTCGGGCCAGGGACACGGCTCACCGTGCTAG	GGAGCTGGGGGACTCGGCCCTTTATCTTTGCGCCAGCAGC--------------CTCCTACAATGAGCAGTTCTTCGGGCCAGGGACACGGCTCACCGTGCTAG
0	TRBV3-1	TRBJ2-5	ASSQAGLAGEKETQY	GCCAGCAGCCAAGCGGGACTAGCGGGGGAAAAAGAGACCCAGTAC	TRBD2	745	612	0	1357	0.00062994	369	1	1	1		GGAGCTTGGTGACTCTGCTGTGTATTTCTGTGCCAGCAGCCAAGCGGGACTAGCGGGGGAAAAAGAGACCCAGTACTTCGGGCCAGGCACGCGGCTCCTGGTGCTCG	GGAGCTTGGTGACTCTGCTGTGTATTTCTGTGCCAGCAGCCAAG-GGGACTAGCGGGGG---AAGAGACCCAGTACTTCGGGCCAGGCACGCGGCTCCTGGTGCTCG
0	TRBV27	TRBJ2-1	ATSKPSSGIYNEQF	GCCACTTCAAAACCCTCTAGCGGGATTTACAATGAGCAGTTC	TRBD2	585	768	0	1353	0.00062809	371	1	2	1		CGCCCAGCCCCAACCAGACCTCTCTGTACTTCTGTGCCACTTCAAAACCCTCTAGCGGGATTTACAATGAGCAGTTCTTCGGGCCAGGGACACGGCTCACCGTGCTAG	CGCCCAGCCCCAACCAGACCTCTCTGTACTTCTGTGCCA------------CTAGCGGGA--TACAATGAGCAGTTCTTCGGGCCAGGGACACGGCTCACCGTGCTAG
0	TRBV4-1	TRBJ2-7	ASSQQGSNYEQY	GCCAGCAGCCAACAGGGAAGTAACTACGAGCAGTAC	TRBD1	657	665	0	1322	0.00061369	372	1	1	1		GCAGCCAGAAGACTCAGCCCTGTATCTCTGCGCCAGCAGCCAACAGGGAAGTAACTACGAGCAGTACTTCGGGCCGGGCACCAGGCTCACGGTCACAG	GCAGCCAGAAGACTCAGCCCTGTATCTCTGCGCCAGCAGCCAACAGGG------CTACGAGCAGTACTTCGGGCCGGGCACCAGGCTCACGGTCACAG
0	TRBV4-1	TRBJ2-1	ASSQGLADYNEQF	GCCAGCAGCCAAGGACTAGCGGATTACAATGAGCAGTTC	TRBD2	747	574	0	1321	0.00061323	373	1	1	1		GCAGCCAGAAGACTCAGCCCTGTATCTCTGCGCCAGCAGCCAAGGACTAGCGGATTACAATGAGCAGTTCTTCGGGCCAGGGACACGGCTCACCGTGCTAG	GCAGCCAGAAGACTCAGCCCTGTATCTCTGCGCCAGCAGCCAAGGACTAGCGG--TACAATGAGCAGTTCTTCGGGCCAGGGACACGGCTCACCGTGCTAG
0	TRBV9	TRBJ1-5	ASSVSFKDQPQH	GCCAGCAGCGTATCATTTAAGGATCAGCCCCAGCAT		532	787	0	1319	0.0006123	374	1		1		CTCTGGAGCTGGGGGACTCAGCTTTGTATTTCTGTGCCAGCAGCGTATCATTTAAGGATCAGCCCCAGCATTTTGGTGATGGGACTCGACTCTCCATCCTAG	CTCTGGAGCTGGGGGACTCAGCTTTGTATTTCTGTGCCAGCAGCGTA----------ATCAGCCCCAGCATTTTGGTGATGGGACTCGACTCTCCATCCTAG
0	TRBV28	TRBJ2-7	ASSSRHSLSSYEQY	GCCAGCAGTTCCCGACACTCACTGAGCTCCTACGAGCAGTAC	TRBD2	750	549	0	1299	0.00060302	375	1	2	1		CCGCCAGCACCAACCAGACATCTATGTACCTCTGTGCCAGCAGTTCCCGACACTCACTGAGCTCCTACGAGCAGTACTTCGGGCCGGGCACCAGGCTCACGGTCACAG	CCGCCAGCACCAACCAGACATCTATGTACCTCTGTGCCAGCAGTTCCCG------------CTCCTACGAGCAGTACTTCGGGCCGGGCACCAGGCTCACGGTCACAG
0	TRBV10-3	TRBJ2-5	AISEGGPSETQY	GCCATCAGTGAGGGGGGGCCCTCCGAGACCCAGTAC	TRBD2	620	677	0	1297	0.00060209	376	1	1	1		ACCAGCTCCCAGACATCTGTGTACTTCTGTGCCATCAGTGAGGGGGGGCCCTCCGAGACCCAGTACTTCGGGCCAGGCACGCGGCTCCTGGTGCTCG	ACCAGCTCCCAGACATCTGTGTACTTCTGTGCCATCAGTGAGGGGGGG------GAGACCCAGTACTTCGGGCCAGGCACGCGGCTCCTGGTGCTCG
0	TRBV4-1	TRBJ1-3	ASSQDSGTSGNTIY	GCCAGCAGCCAAGATTCCGGGACCTCTGGAAACACCATATAT	TRBD1	760	531	0	1291	0.0005993	377	1	1	1		GCAGCCAGAAGACTCAGCCCTGTATCTCTGCGCCAGCAGCCAAGATTCCGGGACCTCTGGAAACACCATATATTTTGGAGAGGGAAGTTGGCTCACTGTTGTAG	GCAGCCAGAAGACTCAGCCCTGTATCTCTGCGCCAGCAGCCAAGA----GGGACCTCTGGAAACACCATATATTTTGGAGAGGGAAGTTGGCTCACTGTTGTAG
0	TRBV4-3	TRBJ2-2	ASSQDVVNAGELF	GCCAGCAGCCAAGACGTGGTCAACGCCGGGGAGCTGTTT		667	609	0	1276	0.00059234	378	1		1		GCAGCCAGAAGACTCGGCCCTGTATCTCTGCGCCAGCAGCCAAGACGTGGTCAACGCCGGGGAGCTGTTTTTTGGAGAAGGCTCTAGGCTGACCGTACTGG	GCAGCCAGAAGACTCGGCCCTGTATCTCTGCGCCAGCAGCCAAGA-----------CCGGGGAGCTGTTTTTTGGAGAAGGCTCTAGGCTGACCGTACTGG
0	TRBV9	TRBJ2-3	ASSDIPTLLAGGQDTQY	GCCAGCAGCGATATTCCTACCTTACTAGCGGGAGGTCAAGATACGCAGTAT	TRBD2	773	502	0	1275	0.00059188	379	1	2	1		GGGGGACTCAGCTTTGTATTTCTGTGCCAGCAGCGATATTCCTACCTTACTAGCGGGAGGTCAAGATACGCAGTATTTTGGCCCAGGCACCCGGCTGACAGTGCTCG	GGGGGACTCAGCTTTGTATTTCTGTGCCAGCAGCG-------------ACTAGCGGGAGG---AGATACGCAGTATTTTGGCCCAGGCACCCGGCTGACAGTGCTCG
0	TRBV4-3	TRBJ2-7	ASSQDRGKEQY	GCCAGCAGCCAAGATCGAGGTAAAGAGCAGTAC		638	631	0	1269	0.00058909	380	1		1		GCAGCCAGAAGACTCGGCCCTGTATCTCTGCGCCAGCAGCCAAGATCGAGGTAAAGAGCAGTACTTCGGGCCGGGCACCAGGCTCACGGTCACAG	GCAGCCAGAAGACTCGGCCCTGTATCTCTGCGCCAGCAGCCAAGA----------GAGCAGTACTTCGGGCCGGGCACCAGGCTCACGGTCACAG
0	TRBV4-1	TRBJ2-1	ASQSRERDEQF	GCCAGCCAATCGCGGGAAAGGGATGAGCAGTTC	TRBD2	677	592	0	1269	0.00058909	380	1	2	1		GCAGCCAGAAGACTCAGCCCTGTATCTCTGCGCCAGCCAATCGCGGGAAAGGGATGAGCAGTTCTTCGGGCCAGGGACACGGCTCACCGTGCTAG	GCAGCCAGAAGACTCAGCCCTGTATCTCTGCGCCAGC-----GCGGGA-----ATGAGCAGTTCTTCGGGCCAGGGACACGGCTCACCGTGCTAG
0	TRBV4-2	TRBJ2-7	ASSQMGSYEQY	GCCAGCAGCCAAATGGGGTCCTACGAGCAGTAC		681	578	0	1259	0.00058445	382	1		1		GCAGCCAGAAGACTCGGCCCTGTATCTCTGTGCCAGCAGCCAAATGGGGTCCTACGAGCAGTACTTCGGGCCGGGCACCAGGCTCACGGTCACAG	GCAGCCAGAAGACTCGGCCCTGTATCTCTGTGCCAGCAGCCAA------TCCTACGAGCAGTACTTCGGGCCGGGCACCAGGCTCACGGTCACAG
0	TRBV4-2	TRBJ2-1	ASSQSGTSGSYNEQF	GCCAGCAGCCAATCCGGGACTAGCGGATCTTACAATGAGCAGTTC	TRBD2	716	537	0	1253	0.00058166	383	1	1	1		GCAGCCAGAAGACTCGGCCCTGTATCTCTGTGCCAGCAGCCAATCCGGGACTAGCGGATCTTACAATGAGCAGTTCTTCGGGCCAGGGACACGGCTCACCGTGCTAG	GCAGCCAGAAGACTCGGCCCTGTATCTCTGTGCCAGCAGCCAA---GGGACTAGCGG----TACAATGAGCAGTTCTTCGGGCCAGGGACACGGCTCACCGTGCTAG
0	TRBV4-2	TRBJ2-7	ASSQEKVGQGVFYEQY	GCCAGCAGCCAAGAGAAGGTGGGGCAGGGTGTCTTCTACGAGCAGTAC	TRBD1	679	567	0	1246	0.00057841	384	1	1	1		GCAGCCAGAAGACTCGGCCCTGTATCTCTGTGCCAGCAGCCAAGAGAAGGTGGGGCAGGGTGTCTTCTACGAGCAGTACTTCGGGCCGGGCACCAGGCTCACGGTCACAG	GCAGCCAGAAGACTCGGCCCTGTATCTCTGTGCCAGCAGCCAAGA------GGGGC----------CTACGAGCAGTACTTCGGGCCGGGCACCAGGCTCACGGTCACAG
0	TRBV29-1	TRBJ2-7	SAQGYYEQY	AGCGCACAGGGGTACTACGAGCAGTAC	TRBD1	556	671	0	1227	0.00056959	385	3	1	1		GAGCCCTGAAGACAGCAGCATATATCTCTGCAGCGCACAGGGGTACTACGAGCAGTACTTCGGGCCGGGCACCAGGCTCACGGTCACAG	GAGCCCTGAAGACAGCAGCATATATCTCTGCAGCGCACAGGGG--CTACGAGCAGTACTTCGGGCCGGGCACCAGGCTCACGGTCACAG
0	TRBV3-1	TRBJ2-7	ASSRGSWSSYEQY	GCCAGCAGCCGCGGGAGCTGGAGCTCCTACGAGCAGTAC	TRBD2	613	609	0	1222	0.00056727	386	1	2	1		GGAGCTTGGTGACTCTGCTGTGTATTTCTGTGCCAGCAGCCGCGGGAGCTGGAGCTCCTACGAGCAGTACTTCGGGCCGGGCACCAGGCTCACGGTCACAG	GGAGCTTGGTGACTCTGCTGTGTATTTCTGTGCCAGCAGCCGCGGGAG------CTCCTACGAGCAGTACTTCGGGCCGGGCACCAGGCTCACGGTCACAG
0	TRBV4-1	TRBJ2-1	ASSQSRERDEQF	GCCAGCAGCCAATCGCGGGAAAGGGATGAGCAGTTC	TRBD2	615	595	0	1210	0.0005617	387	1	2	1		GCAGCCAGAAGACTCAGCCCTGTATCTCTGCGCCAGCAGCCAATCGCGGGAAAGGGATGAGCAGTTCTTCGGGCCAGGGACACGGCTCACCGTGCTAG	GCAGCCAGAAGACTCAGCCCTGTATCTCTGCGCCAGCAGCCAA--GCGGGA-----ATGAGCAGTTCTTCGGGCCAGGGACACGGCTCACCGTGCTAG
0	TRBV5-1	TRBJ1-1	ASFKTGTNTEAF	GCCAGCTTTAAGACAGGGACGAACACTGAAGCTTTC	TRBD1	677	526	0	1203	0.00055845	388	1	1	1		GGAGCTGGGGGACTCGGCCCTTTATCTTTGCGCCAGCTTTAAGACAGGGACGAACACTGAAGCTTTCTTTGGACAAGGCACCAGACTCACAGTTGTAG	GGAGCTGGGGGACTCGGCCCTTTATCTTTGCGCCAGC-----GACAGGG--GAACACTGAAGCTTTCTTTGGACAAGGCACCAGACTCACAGTTGTAG
0	TRBV7-8	TRBJ2-7	ASSSTSSGEQY	GCCAGCAGCTCGACTAGTTCAGGCGAGCAGTAC	TRBD2	1047	147	0	1194	0.00055427	389	1	1	1		CCAGCGCACACAGCAGGAGGACTCCGCCGTGTATCTCTGTGCCAGCAGCTCGACTAGTTCAGGCGAGCAGTACTTCGGGCCGGGCACCAGGCTCACGGTCACAG	CCAGCGCACACAGCAGGAGGACTCCGCCGTGTATCTCTGTGCCAGCAGCT-GACTAG------CGAGCAGTACTTCGGGCCGGGCACCAGGCTCACGGTCACAG
0	TRBV12-3	TRBJ2-2	ASSFRVSGELF	GCCAGCAGTTTTAGGGTCTCCGGGGAGCTGTTT		480	712	0	1192	0.00055335	390	1		1		CAGAACCCAGGGACTCAGCTGTGTACTTCTGTGCCAGCAGTTTTAGGGTCTCCGGGGAGCTGTTTTTTGGAGAAGGCTCTAGGCTGACCGTACTGG	CAGAACCCAGGGACTCAGCTGTGTACTTCTGTGCCAGCAGTTT--------CCGGGGAGCTGTTTTTTGGAGAAGGCTCTAGGCTGACCGTACTGG
0	TRBV4-3	TRBJ2-5	ASSQGSLDQETQY	GCCAGCAGCCAAGGTTCCCTGGACCAAGAGACCCAGTAC	TRBD1	343	847	0	1190	0.00055242	391	1	1	1		GCAGCCAGAAGACTCGGCCCTGTATCTCTGCGCCAGCAGCCAAGGTTCCCTGGACCAAGAGACCCAGTACTTCGGGCCAGGCACGCGGCTCCTGGTGCTCG	GCAGCCAGAAGACTCGGCCCTGTATCTCTGCGCCAGCAGCCAAG---CCCTG-ACCAAGAGACCCAGTACTTCGGGCCAGGCACGCGGCTCCTGGTGCTCG
0	TRBV29-1	TRBJ2-3	SVLALPADTQY	AGCGTTCTAGCCCTCCCTGCAGATACGCAGTAT	TRBD2	583	598	0	1181	0.00054824	392	1	1	1		GAGCCCTGAAGACAGCAGCATATATCTCTGCAGCGTTCTAGCCCTCCCTGCAGATACGCAGTATTTTGGCCCAGGCACCCGGCTGACAGTGCTCG	GAGCCCTGAAGACAGCAGCATATATCTCTGCAGCGTTCTAGC--------CAGATACGCAGTATTTTGGCCCAGGCACCCGGCTGACAGTGCTCG
0	TRBV4-1	TRBJ2-1	ASSQQRDEQF	GCCAGCAGCCAGCAGCGGGATGAGCAGTTC	TRBD2	656	524	0	1180	0.00054778	393	1	2	1		GCAGCCAGAAGACTCAGCCCTGTATCTCTGCGCCAGCAGCCAGCAGCGGGATGAGCAGTTCTTCGGGCCAGGGACACGGCTCACCGTGCTAG	GCAGCCAGAAGACTCAGCCCTGTATCTCTGCGCCAGCAGCCA--AGCGGGATGAGCAGTTCTTCGGGCCAGGGACACGGCTCACCGTGCTAG
0	TRBV4-1	TRBJ2-1	ASSQVSSYNEQF	GCCAGCAGCCAAGTCAGCAGCTACAATGAGCAGTTC		656	520	0	1176	0.00054592	394	1		1		GCAGCCAGAAGACTCAGCCCTGTATCTCTGCGCCAGCAGCCAAGTCAGCAGCTACAATGAGCAGTTCTTCGGGCCAGGGACACGGCTCACCGTGCTAG	GCAGCCAGAAGACTCAGCCCTGTATCTCTGCGCCAGCAGCCAAG-------CTACAATGAGCAGTTCTTCGGGCCAGGGACACGGCTCACCGTGCTAG
0	TRBV20-1	TRBJ1-6	SARDHKTPYNSPLH	AGTGCTAGAGATCATAAGACACCTTATAATTCACCCCTCCAC		551	619	0	1170	0.00054313	395	1		1		GCCCATCCTGAAGACAGCAGCTTCTACATCTGCAGTGCTAGAGATCATAAGACACCTTATAATTCACCCCTCCACTTTGGGAATGGGACCAGGCTCACTGTGACAG	GCCCATCCTGAAGACAGCAGCTTCTACATCTGCAGTGCTAGAGA-------------TATAATTCACCCCTCCACTTTGGGAATGGGACCAGGCTCACTGTGACAG
0	TRBV3-1	TRBJ2-7	ASSQGPYEQY	GCCAGCAGCCAAGGCCCTTACGAGCAGTAC		604	565	0	1169	0.00054267	396	1		1		GGAGCTTGGTGACTCTGCTGTGTATTTCTGTGCCAGCAGCCAAGGCCCTTACGAGCAGTACTTCGGGCCGGGCACCAGGCTCACGGTCACAG	GGAGCTTGGTGACTCTGCTGTGTATTTCTGTGCCAGCAGCCAAG-----TACGAGCAGTACTTCGGGCCGGGCACCAGGCTCACGGTCACAG
0	TRBV5-1	TRBJ2-1	ASSSGLRGQVNNEQF	GCCAGCAGCTCGGGACTACGAGGACAAGTTAACAATGAGCAGTTC	TRBD2	571	598	0	1169	0.00054267	396	1	1	1		GGAGCTGGGGGACTCGGCCCTTTATCTTTGCGCCAGCAGCTCGGGACTACGAGGACAAGTTAACAATGAGCAGTTCTTCGGGCCAGGGACACGGCTCACCGTGCTAG	GGAGCTGGGGGACTCGGCCCTTTATCTTTGCGCCAGCAGCT-GGGACTA-------------ACAATGAGCAGTTCTTCGGGCCAGGGACACGGCTCACCGTGCTAG
0	TRBV4-3	TRBJ1-6	ASSQDRWRGNSPLH	GCCAGCAGCCAAGACCGTTGGAGGGGGAATTCACCCCTCCAC	TRBD1	463	705	0	1168	0.00054221	398	1	1	1		GCAGCCAGAAGACTCGGCCCTGTATCTCTGCGCCAGCAGCCAAGACCGTTGGAGGGGGAATTCACCCCTCCACTTTGGGAATGGGACCAGGCTCACTGTGACAG	GCAGCCAGAAGACTCGGCCCTGTATCTCTGCGCCAGCAGCCAAGA-------AGGGGGAATTCACCCCTCCACTTTGGGAATGGGACCAGGCTCACTGTGACAG
0	TRBV4-3	TRBJ2-1	ASSQGLAGVNEQF	GCCAGCAGCCAAGGACTAGCGGGAGTGAATGAGCAGTTC	TRBD2	679	460	0	1139	0.00052874	399	1	2	1		GCAGCCAGAAGACTCGGCCCTGTATCTCTGCGCCAGCAGCCAAGGACTAGCGGGAGTGAATGAGCAGTTCTTCGGGCCAGGGACACGGCTCACCGTGCTAG	GCAGCCAGAAGACTCGGCCCTGTATCTCTGCGCCAGCAGCCAAGGACTAGCGGGAG--AATGAGCAGTTCTTCGGGCCAGGGACACGGCTCACCGTGCTAG
0	TRBV12-5	TRBJ1-4	ASGLEGESTNEKLF	GCTAGTGGTTTGGAGGGGGAGTCGACTAATGAAAAACTGTTT	TRBD1	688	446	0	1134	0.00052642	400	1	1	1		CAGAACCCAGGGACTCAGCTGTGTATTTTTGTGCTAGTGGTTTGGAGGGGGAGTCGACTAATGAAAAACTGTTTTTTGGCAGTGGAACCCAGCTCTCTGTCTTGG	CAGAACCCAGGGACTCAGCTGTGTATTTTTGTGCTAGTGGTTTGGAGGGGG-----ACTAATGAAAAACTGTTTTTTGGCAGTGGAACCCAGCTCTCTGTCTTGG
0	TRBV4-1	TRBJ2-1	ASSHNSPYNEQF	GCCAGCAGCCACAACAGCCCCTACAATGAGCAGTTC		636	483	0	1119	0.00051946	401	1		1		GCAGCCAGAAGACTCAGCCCTGTATCTCTGCGCCAGCAGCCACAACAGCCCCTACAATGAGCAGTTCTTCGGGCCAGGGACACGGCTCACCGTGCTAG	GCAGCCAGAAGACTCAGCCCTGTATCTCTGCGCCAGCAGCCA--------CCTACAATGAGCAGTTCTTCGGGCCAGGGACACGGCTCACCGTGCTAG
0	TRBV9	TRBJ2-7	ASSPGQGSHEQY	GCCAGCAGCCCGGGACAGGGGAGCCACGAGCAGTAC	TRBD1	574	534	0	1108	0.00051435	402	1	1	1		CTCTGGAGCTGGGGGACTCAGCTTTGTATTTCTGTGCCAGCAGCCCGGGACAGGGGAGCCACGAGCAGTACTTCGGGCCGGGCACCAGGCTCACGGTCACAG	CTCTGGAGCTGGGGGACTCAGCTTTGTATTTCTGTGCCAGCAGC--GGGACAGGGG----ACGAGCAGTACTTCGGGCCGGGCACCAGGCTCACGGTCACAG
0	TRBV4-1	TRBJ2-1	ASSQTDRGNNEQF	GCCAGCAGCCAAACCGACAGGGGCAACAATGAGCAGTTC	TRBD1	570	535	0	1105	0.00051296	403	1	1	1		GCAGCCAGAAGACTCAGCCCTGTATCTCTGCGCCAGCAGCCAAACCGACAGGGGCAACAATGAGCAGTTCTTCGGGCCAGGGACACGGCTCACCGTGCTAG	GCAGCCAGAAGACTCAGCCCTGTATCTCTGCGCCAGCAGCCAA---GACAGGGG--ACAATGAGCAGTTCTTCGGGCCAGGGACACGGCTCACCGTGCTAG
0	TRBV28	TRBJ2-1	ASSSPLRDEQF	GCCAGCAGCTCCCCCCTTCGAGATGAGCAGTTC		594	508	0	1102	0.00051157	404	1		1		CCGCCAGCACCAACCAGACATCTATGTACCTCTGTGCCAGCAGCTCCCCCCTTCGAGATGAGCAGTTCTTCGGGCCAGGGACACGGCTCACCGTGCTAG	CCGCCAGCACCAACCAGACATCTATGTACCTCTGTGCCAGCAG--------------ATGAGCAGTTCTTCGGGCCAGGGACACGGCTCACCGTGCTAG
0	TRBV9	TRBJ2-2	ASSSPHEATGELF	GCCAGCAGCTCCCCCCATGAGGCCACCGGGGAGCTGTTT		566	533	0	1099	0.00051017	405	1		1		CTCTGGAGCTGGGGGACTCAGCTTTGTATTTCTGTGCCAGCAGCTCCCCCCATGAGGCCACCGGGGAGCTGTTTTTTGGAGAAGGCTCTAGGCTGACCGTACTGG	CTCTGGAGCTGGGGGACTCAGCTTTGTATTTCTGTGCCAGCAGC--------------CACCGGGGAGCTGTTTTTTGGAGAAGGCTCTAGGCTGACCGTACTGG
0	TRBV29-1	TRBJ2-7	SGSRGLGDEQY	AGCGGATCCAGGGGGCTCGGGGACGAGCAGTAC	TRBD1	469	619	0	1088	0.00050507	406	1	1	1		GAGCCCTGAAGACAGCAGCATATATCTCTGCAGCGGATCCAGGGGGCTCGGGGACGAGCAGTACTTCGGGCCGGGCACCAGGCTCACGGTCACAG	GAGCCCTGAAGACAGCAGCATATATCTCTGCAGCG----CAGGGGGC------ACGAGCAGTACTTCGGGCCGGGCACCAGGCTCACGGTCACAG
0	TRBV29-1	TRBJ2-1	SVEDIDGMSSYNEQF	AGCGTTGAAGATATTGACGGAATGAGCTCCTACAATGAGCAGTTC		539	529	0	1068	0.00049578	407	1		1		GAGCCCTGAAGACAGCAGCATATATCTCTGCAGCGTTGAAGATATTGACGGAATGAGCTCCTACAATGAGCAGTTCTTCGGGCCAGGGACACGGCTCACCGTGCTAG	GAGCCCTGAAGACAGCAGCATATATCTCTGCAGCGTTGAAGA---------------CTCCTACAATGAGCAGTTCTTCGGGCCAGGGACACGGCTCACCGTGCTAG
0	TRBV6-2	TRBJ2-1	ATLDGNSYNEQF	GCCACCCTCGACGGAAACTCCTACAATGAGCAGTTC		430	618	0	1048	0.0004865	408	1		1		GCTCCCTCCCAAACATCTGTGTACTTCTGTGCCACCCTCGACGGAAACTCCTACAATGAGCAGTTCTTCGGGCCAGGGACACGGCTCACCGTGCTAG	GCTCCCTCCCAAACATCTGTGTACTTCTGTGCCA-------------CTCCTACAATGAGCAGTTCTTCGGGCCAGGGACACGGCTCACCGTGCTAG
0	TRBV15	TRBJ2-7	ATRGGPAHEQY	GCCACCAGGGGGGGGCCTGCCCACGAGCAGTAC	TRBD1	341	689	0	1030	0.00047814	409	2	1	1		CACCAGGCCTGGGGGACGCAGCCATGTACCTGTGTGCCACCAGGGGGGGGCCTGCCCACGAGCAGTACTTCGGGCCGGGCACCAGGCTCACGGTCACAG	CACCAGGCCTGGGGGACGCAGCCATGTACCTGTGTGCCACCAGGGGG----------ACGAGCAGTACTTCGGGCCGGGCACCAGGCTCACGGTCACAG
0	TRBV28	TRBJ2-7	ASSHDIHEQY	GCCAGCAGTCACGACATTCACGAGCAGTAC		592	437	0	1029	0.00047768	410	1		1		CCGCCAGCACCAACCAGACATCTATGTACCTCTGTGCCAGCAGTCACGACATTCACGAGCAGTACTTCGGGCCGGGCACCAGGCTCACGGTCACAG	CCGCCAGCACCAACCAGACATCTATGTACCTCTGTGCCAGCAGT----------ACGAGCAGTACTTCGGGCCGGGCACCAGGCTCACGGTCACAG
0	TRBV28	TRBJ2-1	ASSLGGEQF	GCCAGCAGTTTAGGGGGGGAGCAGTTC	TRBD2	531	492	0	1023	0.00047489	411	1	1	1		CCGCCAGCACCAACCAGACATCTATGTACCTCTGTGCCAGCAGTTTAGGGGGGGAGCAGTTCTTCGGGCCAGGGACACGGCTCACCGTGCTAG	CCGCCAGCACCAACCAGACATCTATGTACCTCTGTGCCAGCAGTTTAGGGGGGGAGCAGTTCTTCGGGCCAGGGACACGGCTCACCGTGCTAG
0	TRBV4-3	TRBJ2-1	ASSQEEYNEQF	GCCAGCAGCCAAGAGGAATACAATGAGCAGTTC		559	459	0	1018	0.00047257	412	1		1		GCAGCCAGAAGACTCGGCCCTGTATCTCTGCGCCAGCAGCCAAGAGGAATACAATGAGCAGTTCTTCGGGCCAGGGACACGGCTCACCGTGCTAG	GCAGCCAGAAGACTCGGCCCTGTATCTCTGCGCCAGCAGCCAAGA----TACAATGAGCAGTTCTTCGGGCCAGGGACACGGCTCACCGTGCTAG
0	TRBV5-5	TRBJ2-3	ASLQGRYTDTQY	GCCAGCTTGCAGGGGCGATACACAGATACGCAGTAT	TRBD1	487	520	0	1007	0.00046747	413	1	1	1		GCTGGGGGACTCGGCCCTGTATCTCTGTGCCAGCTTGCAGGGGCGATACACAGATACGCAGTATTTTGGCCCAGGCACCCGGCTGACAGTGCTCG	GCTGGGGGACTCGGCCCTGTATCTCTGTGCCAGC---CAGGGG-----CACAGATACGCAGTATTTTGGCCCAGGCACCCGGCTGACAGTGCTCG
0	TRBV6-1	TRBJ1-4	ASSTGGGANEKLF	GCCAGCAGTACAGGGGGGGGGGCTAATGAAAAACTGTTT	TRBD1	906	79	0	985	0.00045725	414	1	1	1		CGGCTGCTCCCTCCCAGACATCTGTGTACTTCTGTGCCAGCAGTACAGGGGGGGGGGCTAATGAAAAACTGTTTTTTGGCAGTGGAACCCAGCTCTCTGTCTTGG	CGGCTGCTCCCTCCCAGACATCTGTGTACTTCTGTGCCAGCAGTACAGGGGG-----CTAATGAAAAACTGTTTTTTGGCAGTGGAACCCAGCTCTCTGTCTTGG
0	TRBV27	TRBJ2-7	ASSFTSGTSYEQY	GCCAGCAGTTTCACGAGCGGAACATCCTACGAGCAGTAC	TRBD2	549	421	0	970	0.00045029	415	1	1	1		CGCCCAGCCCCAACCAGACCTCTCTGTACTTCTGTGCCAGCAGTTTCACGAGCGGAACATCCTACGAGCAGTACTTCGGGCCGGGCACCAGGCTCACGGTCACAG	CGCCCAGCCCCAACCAGACCTCTCTGTACTTCTGTGCCAGCAGTTT----AGCGG----TCCTACGAGCAGTACTTCGGGCCGGGCACCAGGCTCACGGTCACAG
0	TRBV28	TRBJ2-6	ASSTRGSGANVLT	GCCAGCAGCACTAGGGGCAGTGGGGCCAACGTCCTGACT	TRBD1	633	336	0	969	0.00044983	416	1	1	1		CCGCCAGCACCAACCAGACATCTATGTACCTCTGTGCCAGCAGCACTAGGGGCAGTGGGGCCAACGTCCTGACTTTCGGGGCCGGCAGCAGGCTGACCGTGCTGG	CCGCCAGCACCAACCAGACATCTATGTACCTCTGTGCCAGCAG-----GGGGC--TGGGGCCAACGTCCTGACTTTCGGGGCCGGCAGCAGGCTGACCGTGCTGG
0	TRBV4-1	TRBJ2-7	ASSQAMGGPYEQY	GCCAGCAGCCAAGCCATGGGGGGACCCTACGAGCAGTAC	TRBD2	465	497	0	962	0.00044658	417	1	1	1		GCAGCCAGAAGACTCAGCCCTGTATCTCTGCGCCAGCAGCCAAGCCATGGGGGGACCCTACGAGCAGTACTTCGGGCCGGGCACCAGGCTCACGGTCACAG	GCAGCCAGAAGACTCAGCCCTGTATCTCTGCGCCAGCAGCCAAG----GGGGGG--CCTACGAGCAGTACTTCGGGCCGGGCACCAGGCTCACGGTCACAG
0	TRBV19	TRBJ2-7	ASTKKSGFYEQY	GCCAGTACCAAAAAAAGTGGCTTCTACGAGCAGTAC		661	288	0	949	0.00044054	418	1		1		CGGCCCAAAAGAACCCGACAGCTTTCTATCTCTGTGCCAGTACCAAAAAAAGTGGCTTCTACGAGCAGTACTTCGGGCCGGGCACCAGGCTCACGGTCACAG	CGGCCCAAAAGAACCCGACAGCTTTCTATCTCTGTGCCAGTA----------------CTACGAGCAGTACTTCGGGCCGGGCACCAGGCTCACGGTCACAG
0	TRBV4-3	TRBJ2-1	ASSQDRGGSYNEQF	GCCAGCAGCCAAGATCGAGGGGGTTCCTACAATGAGCAGTTC	TRBD1	514	426	0	940	0.00043636	419	1	1	1		GCAGCCAGAAGACTCGGCCCTGTATCTCTGCGCCAGCAGCCAAGATCGAGGGGGTTCCTACAATGAGCAGTTCTTCGGGCCAGGGACACGGCTCACCGTGCTAG	GCAGCCAGAAGACTCGGCCCTGTATCTCTGCGCCAGCAGCCAAGA---AGGGGG-TCCTACAATGAGCAGTTCTTCGGGCCAGGGACACGGCTCACCGTGCTAG
0	TRBV29-1	TRBJ2-7	SVEEKVRGGEQY	AGCGTTGAAGAGAAGGTCAGGGGGGGCGAGCAGTAC	TRBD1	395	540	0	935	0.00043404	420	1	1	1		GAGCCCTGAAGACAGCAGCATATATCTCTGCAGCGTTGAAGAGAAGGTCAGGGGGGGCGAGCAGTACTTCGGGCCGGGCACCAGGCTCACGGTCACAG	GAGCCCTGAAGACAGCAGCATATATCTCTGCAGCGTTGAAGA------CAGGGGG--CGAGCAGTACTTCGGGCCGGGCACCAGGCTCACGGTCACAG
0	TRBV4-2	TRBJ2-5	ASSQDLTGKTQY	GCCAGCAGCCAAGATCTGACAGGGAAGACCCAGTAC	TRBD1	527	407	0	934	0.00043358	421	1	1	1		GCAGCCAGAAGACTCGGCCCTGTATCTCTGTGCCAGCAGCCAAGATCTGACAGGGAAGACCCAGTACTTCGGGCCAGGCACGCGGCTCCTGGTGCTCG	GCAGCCAGAAGACTCGGCCCTGTATCTCTGTGCCAGCAGCCAAGA---GACAGGG-AGACCCAGTACTTCGGGCCAGGCACGCGGCTCCTGGTGCTCG
0	TRBV7-2	TRBJ1-1	ASSFDSMNTEAF	GCCAGCAGCTTCGACAGCATGAACACTGAAGCTTTC	TRBD1	577	347	0	924	0.00042894	422	1	1	1		CCAGCGCACACAGCAGGAGGACTCGGCCGTGTATCTCTGTGCCAGCAGCTTCGACAGCATGAACACTGAAGCTTTCTTTGGACAAGGCACCAGACTCACAGTTGTAG	CCAGCGCACACAGCAGGAGGACTCGGCCGTGTATCTCTGTGCCAGCAGCTT-GACAG--TGAACACTGAAGCTTTCTTTGGACAAGGCACCAGACTCACAGTTGTAG
0	TRBV29-1	TRBJ2-1	SGGWGYNEQF	AGCGGAGGTTGGGGCTACAATGAGCAGTTC	TRBD2	461	461	0	922	0.00042801	423	1	2	1		GAGCCCTGAAGACAGCAGCATATATCTCTGCAGCGGAGGTTGGGGCTACAATGAGCAGTTCTTCGGGCCAGGGACACGGCTCACCGTGCTAG	GAGCCCTGAAGACAGCAGCATATATCTCTGCAGCGGAGG------CTACAATGAGCAGTTCTTCGGGCCAGGGACACGGCTCACCGTGCTAG
0	TRBV28	TRBJ2-1	ASSSLRVPTSGRHYNEQF	GCCAGCAGTTCCCTCCGAGTCCCGACTAGCGGGAGACACTACAATGAGCAGTTC	TRBD2	518	403	0	921	0.00042754	424	1	2	1		CCGCCAGCACCAACCAGACATCTATGTACCTCTGTGCCAGCAGTTCCCTCCGAGTCCCGACTAGCGGGAGACACTACAATGAGCAGTTCTTCGGGCCAGGGACACGGCTCACCGTGCTAG	CCGCCAGCACCAACCAGACATCTATGTACCTCTGTGCCAGCAGTT-------------GACTAGCGGGAG---CTACAATGAGCAGTTCTTCGGGCCAGGGACACGGCTCACCGTGCTAG
0	TRBV20-1	TRBJ1-5	SARDLRAGANQPQH	AGTGCTAGAGATTTAAGGGCCGGAGCAAATCAGCCCCAGCAT		157	754	0	911	0.0004229	425	1		1		GCCCATCCTGAAGACAGCAGCTTCTACATCTGCAGTGCTAGAGATTTAAGGGCCGGAGCAAATCAGCCCCAGCATTTTGGTGATGGGACTCGACTCTCCATCCTAG	GCCCATCCTGAAGACAGCAGCTTCTACATCTGCAGTGCTAGAGA----------------AATCAGCCCCAGCATTTTGGTGATGGGACTCGACTCTCCATCCTAG
0	TRBV23-1	TRBJ2-7	ASSPPGTGPFYEQY	GCCAGCAGTCCGCCCGGGACAGGGCCTTTCTACGAGCAGTAC	TRBD1	364	536	0	900	0.0004178	426	1	1	1		CAGAACCGGGAGACACGGCACTGTATCTCTGCGCCAGCAGTCCGCCCGGGACAGGGCCTTTCTACGAGCAGTACTTCGGGCCGGGCACCAGGCTCACGGTCACAG	CAGAACCGGGAGACACGGCACTGTATCTCTGCGCCAGCAGTC-----GGGACAGGG-----CTACGAGCAGTACTTCGGGCCGGGCACCAGGCTCACGGTCACAG
0	TRBV4-3	TRBJ2-1	ASSQDRSSGTFEQF	GCCAGCAGCCAAGATAGGTCTAGCGGGACGTTTGAGCAGTTC	TRBD2	549	350	0	899	0.00041733	427	1	2	1		GCAGCCAGAAGACTCGGCCCTGTATCTCTGCGCCAGCAGCCAAGATAGGTCTAGCGGGACGTTTGAGCAGTTCTTCGGGCCAGGGACACGGCTCACCGTGCTAG	GCAGCCAGAAGACTCGGCCCTGTATCTCTGCGCCAGCAGCCAAGA-----CTAGCGGGA----TGAGCAGTTCTTCGGGCCAGGGACACGGCTCACCGTGCTAG
0	TRBV3-1	TRBJ2-5	ASSQDGTGRRETQY	GCCAGCAGCCAAGATGGTACAGGGCGTAGGGAGACCCAGTAC	TRBD1	478	380	0	858	0.0003983	428	1	1	1		GGAGCTTGGTGACTCTGCTGTGTATTTCTGTGCCAGCAGCCAAGATGGTACAGGGCGTAGGGAGACCCAGTACTTCGGGCCAGGCACGCGGCTCCTGGTGCTCG	GGAGCTTGGTGACTCTGCTGTGTATTTCTGTGCCAGCAGCCAAGA----ACAGGG------GAGACCCAGTACTTCGGGCCAGGCACGCGGCTCCTGGTGCTCG
0	TRBV28	TRBJ1-2	ASSFPRIGSIGYT	GCCAGCAGTTTCCCCCGTATTGGATCTATAGGCTACACC		415	413	0	828	0.00038437	429	1		1		CCGCCAGCACCAACCAGACATCTATGTACCTCTGTGCCAGCAGTTTCCCCCGTATTGGATCTATAGGCTACACCTTCGGTTCGGGGACCAGGTTAACCGTTGTAG	CCGCCAGCACCAACCAGACATCTATGTACCTCTGTGCCAGCAGTTT-------------------GGCTACACCTTCGGTTCGGGGACCAGGTTAACCGTTGTAG
0	TRBV4-3	TRBJ2-7	ASSQVLSYSYEQY	GCCAGCAGCCAAGTTCTCAGCTACTCCTACGAGCAGTAC		363	408	0	771	0.00035791	430	1		1		GCAGCCAGAAGACTCGGCCCTGTATCTCTGCGCCAGCAGCCAAGTTCTCAGCTACTCCTACGAGCAGTACTTCGGGCCGGGCACCAGGCTCACGGTCACAG	GCAGCCAGAAGACTCGGCCCTGTATCTCTGCGCCAGCAGCCAAG----------CTCCTACGAGCAGTACTTCGGGCCGGGCACCAGGCTCACGGTCACAG
0	TRBV29-1	TRBJ1-1	SALEGGTEAF	AGCGCTTTGGAAGGGGGCACTGAAGCTTTC	TRBD1	404	363	0.028	767	0.00035605	431	3	1	1		GAGCCCTGAAGACAGCAGCATATATTTCTGCAGCGCTTTGGAAGGGGGCACTGAAGCTTTCTTTGGACAAGGCACCAGACTCACAGTTGTAG	GAGCCCTGAAGACAGCAGCATATATCTCTGCAGCGC------AGGGGGCACTGAAGCTTTCTTTGGACAAGGCACCAGACTCACAGTTGTAG
0	TRBV4-2	TRBJ2-7	ASSPSGGLYEQY	GCCAGCAGCCCTAGCGGGGGCCTCTACGAGCAGTAC	TRBD2	269	451	0	720	0.00033424	432	1	1	1		GCAGCCAGAAGACTCGGCCCTGTATCTCTGTGCCAGCAGCCCTAGCGGGGGCCTCTACGAGCAGTACTTCGGGCCGGGCACCAGGCTCACGGTCACAG	GCAGCCAGAAGACTCGGCCCTGTATCTCTGTGCCAGCAGCCCTAGCGGGGG---CTACGAGCAGTACTTCGGGCCGGGCACCAGGCTCACGGTCACAG
0	TRBV3-1	TRBJ2-3	ASSQIWFITDTQY	GCCAGCAGCCAGATTTGGTTCATCACAGATACGCAGTAT		387	330	0	717	0.00033284	433	1		1		TTGGTGACTCTGCTGTGTATTTCTGTGCCAGCAGCCAGATTTGGTTCATCACAGATACGCAGTATTTTGGCCTAGGCACCCGGCTGACAGTGCTCG	TTGGTGACTCTGCTGTGTATTTCTGTGCCAGCAGCCA------------CACAGATACGCAGTATTTTGGCCCAGGCACCCGGCTGACAGTGCTCG
0	TRBV28	TRBJ2-7	ASSFPGNSYEQY	GCCAGCAGTTTTCCAGGCAACTCCTACGAGCAGTAC		422	282	0	704	0.00032681	434	1		1		CCGCCAGCACCAACCAGACATCTATGTACCTCTGTGCCAGCAGTTTTCCAGGCAACTCCTACGAGCAGTACTTCGGGCCGGGCACCAGGCTCACGGTCACAG	CCGCCAGCACCAACCAGACATCTATGTACCTCTGTGCCAGCAGTTT---------CTCCTACGAGCAGTACTTCGGGCCGGGCACCAGGCTCACGGTCACAG
0	TRBV10-3	TRBJ1-5	AISESIRGNQPQH	GCCATCAGTGAGTCTATCCGGGGCAATCAGCCCCAGCAT	TRBD1	258	340	0	598	0.0002776	435	1	1	1		ACCAGCTCCCAGACATCTGTGTACTTCTGTGCCATCAGTGAGTCTATCCGGGGCAATCAGCCCCAGCATTTTGGTGATGGGACTCGACTCTCCATCCTAG	ACCAGCTCCCAGACATCTGTGTACTTCTGTGCCATCAGTGAGTC-----GGGGCAATCAGCCCCAGCATTTTGGTGATGGGACTCGACTCTCCATCCTAG
0	TRBV29-1	TRBJ1-5	SVGQANQPQH	AGCGTTGGACAGGCAAATCAGCCCCAGCAT	TRBD1	82	463	0.026	545	0.000253	436	1	1	1		GAGCCCTGAAGATAGCAGCATATATCTCTGCAGCGTTGGACAGGCAAATCAGCCCCAGCATTTTGGTGATGGGACTCGACTCTCCATCCTAG	GAGCCCTGAAGACAGCAGCATATATCTCTGCAGCGTTGGACAGG--AATCAGCCCCAGCATTTTGGTGATGGGACTCGACTCTCCATCCTAG
0	TRBV30	TRBJ2-2	AWREQVTGELF	GCCTGGAGAGAACAGGTTACCGGGGAGCTGTTT	TRBD1	196	311	0	507	0.00023536	437	1	1	1		CCTTCTCAGTGACTCTGGCTTCTATCTCTGTGCCTGGAGAGAACAGGTTACCGGGGAGCTGTTTTTTGGAGAAGGCTCTAGGCTGACCGTACTGG	CCTTCTCAGTGACTCTGGCTTCTATCTCTGTGCCTGGAG---ACAGG--ACCGGGGAGCTGTTTTTTGGAGAAGGCTCTAGGCTGACCGTACTGG
0	TRBV4-3	TRBJ2-1	ASSYSGGGDEQF	GCCAGCAGCTATAGCGGGGGTGGCGATGAGCAGTTC	TRBD2	262	228	0	490	0.00022747	438	1	1	1		GCAGCCAGAAGACTCGGCCCTGTATCTCTGCGCCAGCAGCTATAGCGGGGGTGGCGATGAGCAGTTCTTCGGGCCAGGGACACGGCTCACCGTGCTAG	GCAGCCAGAAGACTCGGCCCTGTATCTCTGCGCCAGCAGC--TAGCGGGGG-----ATGAGCAGTTCTTCGGGCCAGGGACACGGCTCACCGTGCTAG
0	TRBV7-6	TRBJ2-7	ASSLESPNGGTYEQY	GCCAGCAGCTTAGAATCGCCTAACGGGGGCACCTACGAGCAGTAC	TRBD1	225	260	0	485	0.00022515	439	1	1	1		CCAGCGCACAGAGCAGCGGGACTCGGCCATGTATCGCTGTGCCAGCAGCTTAGAATCGCCTAACGGGGGCACCTACGAGCAGTACTTCGGGCCGGGCACCAGGCTCACGGTCACAG	CCAGCGCACAGAGCAGCGGGACTCGGCCATGTATCGCTGTGCCAGCAGCTTAG-----------GGGGGC-CCTACGAGCAGTACTTCGGGCCGGGCACCAGGCTCACGGTCACAG
0	TRBV5-8	TRBJ1-6	ASSGQYNSPLH	GCCAGCAGCGGACAGTATAATTCACCCCTCCAC	TRBD1	285	191	0	476	0.00022097	440	1	1	1		GGAGCTGGAGGACTCGGCCCTGTATCTCTGTGCCAGCAGCGGACAGTATAATTCACCCCTCCACTTTGGGAATGGGACCAGGCTCACTGTGACAG	GGAGCTGGAGGACTCGGCCCTGTATCTCTGTGCCAGCAGCGGACAGTATAATTCACCCCTCCACTTTGGGAATGGGACCAGGCTCACTGTGACAG
0	TRBV19	TRBJ2-1	ASSTRTQVTYNEQF	GCCAGTAGTACACGGACACAGGTTACCTACAATGAGCAGTTC	TRBD1	286	176	0	462	0.00021447	441	1	1	1		CGGCCCAAAAGAACCCGACAGCTTTCTATCTCTGTGCCAGTAGTACACGGACACAGGTTACCTACAATGAGCAGTTCTTCGGGCCAGGGACACGGCTCACCGTGCTAG	CGGCCCAAAAGAACCCGACAGCTTTCTATCTCTGTGCCAGTAGTA-------ACAGG---CCTACAATGAGCAGTTCTTCGGGCCAGGGACACGGCTCACCGTGCTAG
0	TRBV7-9	TRBJ2-2	ASGRPNTGELF	GCCAGCGGGCGGCCGAACACCGGGGAGCTGTTT	TRBD2	210	251	0	461	0.000214	442	1	1	1		CCAGCGCACAGAGCAGGGGGACTCGGCCATGTATCTCTGTGCCAGCGGGCGGCCGAACACCGGGGAGCTGTTTTTTGGAGAAGGCTCTAGGCTGACCGTACTGG	CCAGCGCACAGAGCAGGGGGACTCGGCCATGTATCTCTGTGCCAGCGGG----CGAACACCGGGGAGCTGTTTTTTGGAGAAGGCTCTAGGCTGACCGTACTGG
0	TRBV7-9	TRBJ2-1	ASSPRLGTSGRLDYNEQF	GCCAGCAGCCCTCGTTTGGGGACTAGCGGGAGGCTCGATTACAATGAGCAGTTC	TRBD2	214	224	0	438	0.00020333	443	1	2	1		CCAGCGCACAGAGCAGGGGGACTCGGCCATGTATCTCTGTGCCAGCAGCCCTCGTTTGGGGACTAGCGGGAGGCTCGATTACAATGAGCAGTTCTTCGGGCCAGGGACACGGCTCACCGTGCTAG	CCAGCGCACAGAGCAGGGGGACTCGGCCATGTATCTCTGTGCCAGCAGC---------GGGACTAGCGGGAGG------TACAATGAGCAGTTCTTCGGGCCAGGGACACGGCTCACCGTGCTAG
0	TRBV14	TRBJ2-1	ASSQVPSGNEGQF	GCCAGCAGCCAAGTCCCTAGCGGGAACGAGGGGCAGTTC	TRBD2	228	194	0	422	0.0001959	444	1	2	1		GCAGAACTGGAGGATTCTGGAGTTTATTTCTGTGCCAGCAGCCAAGTCCCTAGCGGGAACGAGGGGCAGTTCTTCGGGCCAGGGACACGGCTCACCGTGCTAG	GCAGAACTGGAGGATTCTGGAGTTTATTTCTGTGCCAGCAGCCAAG---CTAGCGGGA-------GCAGTTCTTCGGGCCAGGGACACGGCTCACCGTGCTAG
0	TRBV9	TRBJ1-1	ASSVGIDMNTEAF	GCCAGCAGCGTAGGGATCGACATGAACACTGAAGCTTTC		259	117	0	376	0.00017455	445	1		1		CTCTGGAGCTGGGGGACTCAGCTTTGTATTTCTGTGCCAGCAGCGTAGGGATCGACATGAACACTGAAGCTTTCTTTGGACAAGGCACCAGACTCACAGTTGTAG	CTCTGGAGCTGGGGGACTCAGCTTTGTATTTCTGTGCCAGCAGCGTAG---------TGAACACTGAAGCTTTCTTTGGACAAGGCACCAGACTCACAGTTGTAG
0	TRBV5-1	TRBJ2-7	ASSWAKGEEQY	GCCAGCAGTTGGGCCAAGGGGGAAGAGCAGTAC	TRBD1	172	174	0	346	0.00016062	446	1	1	1		GGAGCTGGGGGACTCGGCCCTTTATCTTTGCGCCAGCAGTTGGGCCAAGGGGGAAGAGCAGTACTTCGGGCCGGGCACCAGGCTCACGGTCACAG	GGAGCTGGGGGACTCGGCCCTTTATCTTTGCGCCAGCAG--------AGGGGG--GAGCAGTACTTCGGGCCGGGCACCAGGCTCACGGTCACAG
0	TRBV29-1	TRBJ2-3	SVLVLPADTQY	AGCGTTCTAGTTCTCCCTGCAGATACGCAGTAT		165	174	0	339	0.00015737	447	1		1		GAGCCCTGAAGACAGCAGCATATATCTCTGCAGCGTTCTAGTTCTCCCTGCAGATACGCAGTATTTTGGCCCAGGCACCCGGCTGACAGTGCTCG	GAGCCCTGAAGACAGCAGCATATATCTCTGCAGCGTT-------------CAGATACGCAGTATTTTGGCCCAGGCACCCGGCTGACAGTGCTCG
0	TRBV9	TRBJ2-5	ASSVAAFRDSKETQY	GCCAGCAGCGTAGCGGCCTTCCGGGACTCAAAAGAGACCCAGTAC	TRBD2	186	144	0	330	0.00015319	448	1	1	1		CTCTGGAGCTGGGGGACTCAGCTTTGTATTTCTGTGCCAGCAGCGTAGCGGCCTTCCGGGACTCAAAAGAGACCCAGTACTTCGGGCCAGGCACGCGGCTCCTGGTGCTCG	CTCTGGAGCTGGGGGACTCAGCTTTGTATTTCTGTGCCAGCAGCGTAGCGG---------------AAGAGACCCAGTACTTCGGGCCAGGCACGCGGCTCCTGGTGCTCG
0	TRBV9	TRBJ2-7	ASSPQKNEQY	GCCAGCAGCCCCCAAAAAAACGAGCAGTAC	TRBD1	153	176	0	329	0.00015273	449	1	1	1		GGGGGACTCAGCTTTGTATTTCTGTGCCAGCAGCCCCCAAAAAAACGAGCAGTACTTCGGGCCGGGCACCAGGCTCACGGTCACAG	GGGGGACTCAGCTTTGTATTTCTGTGCCAGCAGCCCCC------ACGAGCAGTACTTCGGGCCGGGCACCAGGCTCACGGTCACAG
0	TRBV6-2	TRBJ1-5	ASSWDSTNQPQH	GCCAGCTCATGGGACAGTACTAATCAGCCCCAGCAT	TRBD1	134	194	0	328	0.00015226	450	1	1	1		GCTCCCTCCCAAACATCTGTGTACTTCTGTGCCAGCTCATGGGACAGTACTAATCAGCCCCAGCATTTTGGTGATGGGACTCGACTCTCCATCCTAG	GCTCCCTCCCAAACATCTGTGTACTTCTGTGCCAGC----GGGACAG----AATCAGCCCCAGCATTTTGGTGATGGGACTCGACTCTCCATCCTAG
0	TRBV10-3	TRBJ1-1	AISTGPFEAF	GCCATCAGTACCGGGCCCTTTGAAGCTTTC		186	140	0	326	0.00015133	451	1		1		ACCAGCTCCCAGACATCTGTGTACTTCTGTGCCATCAGTACCGGGCCCTTTGAAGCTTTCTTTGGACAAGGCACCAGACTCACAGTTGTAG	ACCAGCTCCCAGACATCTGTGTACTTCTGTGCCATCAGT-----------TGAAGCTTTCTTTGGACAAGGCACCAGACTCACAGTTGTAG
0	TRBV7-2	TRBJ2-3	ASSPWGQASTDTQY	GCCAGCAGCCCCTGGGGGCAGGCAAGCACAGATACGCAGTAT	TRBD1	180	112	0	292	0.00013555	452	1	1	1		CCAGCGCACACAGCAGGAGGACTCGGCCGTGTATCTCTGTGCCAGCAGCCCCTGGGGGCAGGCAAGCACAGATACGCAGTATTTTGGCCCAGGCACCCGGCTGACAGTGCTCG	CCAGCGCACACAGCAGGAGGACTCGGCCGTGTATCTCTGTGCCAGCAGC----GGGGGC-----AGCACAGATACGCAGTATTTTGGCCCAGGCACCCGGCTGACAGTGCTCG
0	TRBV7-2	TRBJ1-6	ASSSRAGGSNSPLH	GCCAGCAGCTCGAGGGCGGGGGGCTCTAATTCACCCCTCCAC	TRBD2	143	114	0	257	0.0001193	453	1	1	2		CCAGCGCACACAGCAGGAGGACTCGGCCGTGTATCTCTGTGCCAGCAGCTCGAGGGCGGGGGGCTCTAATTCACCCCTCCACTTTGGGAACGGGACCAGGCTCACTGTGACAG	CCAGCGCACACAGCAGGAGGACTCGGCCGTGTATCTCTGTGCCAGCAGCT-----GCGGGGGG---TAATTCACCCCTCCACTTTGGGAACGGGACCAGGCTCACTGTGACAG
0	TRBV13	TRBJ2-7	VSSLSGQGKSWQY	GTCAGCAGCTTATCAGGACAGGGGAAATCTTGGCAGTAC	TRBD1	103	130	0.021	233	0.00010816	454	1	1	1		CCTTGGAGCTGGGGGACTCAGCCCTGTACTTCTGTGTCAGCAGCTTATCAGGACAGGGGAAATCTTGGCAGTACTTCGGGCCGGGCACCAGGCTCACGGTCACAG	CCTTGGAGCTGGGGGACTCAGCCCTGTACTTCTGTGCCAGCAGCTTA---GGACAGGGG--------GCAGTACTTCGGGCCGGGCACCAGGCTCACGGTCACAG
0	TRBV30	TRBJ2-5	AWSVLRRETQY	GCCTGGAGTGTACTGCGTAGGGAGACCCAGTAC		106	103	0	209	9.7e-05	455	1		1		CCTTCTCAGTGACTCTGGCTTCTATCTCTGTGCCTGGAGTGTACTGCGTAGGGAGACCCAGTACTTCGGGCCAGGCACGCGGCTCCTGGTGCTCG	CCTTCTCAGTGACTCTGGCTTCTATCTCTGTGCCTGGAGTGT----------GAGACCCAGTACTTCGGGCCAGGCACGCGGCTCCTGGTGCTCG
0	TRBV7-3	TRBJ2-2	ASSERTGVTGELF	GCCAGCAGCGAACGGACAGGGGTGACCGGGGAGCTGTTT	TRBD1	97	111	0	208	9.66e-05	456	1	1	1		CCAGCGCACAGAGCGGGGGGACTCAGCCGTGTATCTCTGTGCCAGCAGCGAACGGACAGGGGTGACCGGGGAGCTGTTTTTTGGAGAAGGCTCTAGGCTGACCGTACTGG	CCAGCGCACAGAGCGGGGGGACTCAGCCGTGTATCTCTGTGCCAGCAGC----GGACAGGGG--ACCGGGGAGCTGTTTTTTGGAGAAGGCTCTAGGCTGACCGTACTGG
0	TRBV3-1	TRBJ2-2	ASSQGLGGGNTGELF	GCCAGCAGCCAAGGTTTGGGCGGGGGGAACACCGGGGAGCTGTTT	TRBD2	80	107	0	187	8.68e-05	457	1	1	1		GGAGCTTGGTGACTCTGCTGTGTATTTCTGTGCCAGCAGCCAAGGTTTGGGCGGGGGGAACACCGGGGAGCTGTTTTTTGGAGAAGGCTCTAGGCTGACCGTACTGG	GGAGCTTGGTGACTCTGCTGTGTATTTCTGTGCCAGCAGCCAAG------GCGGGGGGAACACCGGGGAGCTGTTTTTTGGAGAAGGCTCTAGGCTGACCGTACTGG
0	TRBV4-3	TRBJ1-4	ASSRGTGVNEKLF	GCCAGCAGCCGAGGGACCGGCGTAAATGAAAAACTGTTT	TRBD1	114	59	0	173	8.03e-05	458	1	1	1		GCAGCCAGAAGACTCGGCCCTGTATCTCTGCGCCAGCAGCCGAGGGACCGGCGTAAATGAAAAACTGTTTTTTGGCAGTGGAACCCAGCTCTCTGTCTTGG	GCAGCCAGAAGACTCGGCCCTGTATCTCTGCGCCAGCAGCC--GGGAC-------AATGAAAAACTGTTTTTTGGCAGTGGAACCCAGCTCTCTGTCTTGG
0	TRBV10-3	TRBJ2-7	AISIGPDEQY	GCCATCAGTATAGGGCCGGACGAGCAGTAC		72	95	0	167	7.75e-05	459	1		1		CCAGCTCCCAGACATCTGTGTACTTCTGTGCCATCAGTATAGGGCCGGACGAGCAGTACTTCGGGCCGGGCACCAGGCTCACGGTCACAG	CCAGCTCCCAGACATCTGTGTACTTCTGTGCCATCAGT----------ACGAGCAGTACTTCGGGCCGGGCACCAGGCTCACGGTCACAG
0	TRBV12-3	TRBJ2-1	ASKKAAYNEQF	GCCAGCAAAAAAGCGGCCTACAATGAGCAGTTC	TRBD2	91	75	0	166	7.71e-05	460	1	1	1		CAGAACCCAGGGACTCAGCTGTGTACTTCTGTGCCAGCAAAAAAGCGGCCTACAATGAGCAGTTCTTCGGGCCAGGGACACGGCTCACCGTGCTAG	CAGAACCCAGGGACTCAGCTGTGTACTTCTGTGCCAGCA----AGCGGCCTACAATGAGCAGTTCTTCGGGCCAGGGACACGGCTCACCGTGCTAG
0	TRBV6-1	TRBJ1-4	ASSTGGGLMKTV	GCCAGCAGTACAGGGGGGGGGCTAATGAAAACTGTT	TRBD1	57	108	0	165	7.66e-05	461	1	1	1		CGGCTGCTCCCTCCCAGACATCTGTGTACTTCTGTGCCAGCAGTACAGGGGGGGGGCTAATGAAAACTGTTTTTGGCAGTGGAACCCAGCTCTCTGTCTTGG	CGGCTGCTCCCTCCCAGACATCTGTGTACTTCTGTGCCAGCAGTACAGGGGG-----------------TTTTTGGCAGTGGAACCCAGCTCTCTGTCTTGG
0	TRBV5-4	TRBJ2-7	ASRPGTEIPYEQY	GCCAGCAGGCCCGGGACAGAAATACCCTACGAGCAGTAC	TRBD1	51	85	0	136	6.31e-05	462	1	1	1		GGAGCTGGACGACTCGGCCCTGTATCTCTGTGCCAGCAGGCCCGGGACAGAAATACCCTACGAGCAGTACTTCGGGCCGGGCACCAGGCTCACGGTCACAG	GGAGCTGGACGACTCGGCCCTGTATCTCTGTGCCAGCAG----GGGACAG------CCTACGAGCAGTACTTCGGGCCGGGCACCAGGCTCACGGTCACAG
0	TRBV13	TRBJ2-1	ASSLEGGSSYNEQF	GCCAGCAGCTTAGAGGGGGGAAGCTCCTACAATGAGCAGTTC	TRBD1	68	68	0	136	6.31e-05	462	1	1	1		CCTTGGAGCTGGGGGACTCAGCCCTGTACTTCTGTGCCAGCAGCTTAGAGGGGGGAAGCTCCTACAATGAGCAGTTCTTCGGGCCAGGGACACGGCTCACCGTGCTAG	CCTTGGAGCTGGGGGACTCAGCCCTGTACTTCTGTGCCAGCAGCTTAGAGGGGG----CTCCTACAATGAGCAGTTCTTCGGGCCAGGGACACGGCTCACCGTGCTAG
0	TRBV5-1	TRBJ1-1	ASSLAQANTEAF	GCCAGCAGCTTGGCTCAGGCTAACACTGAAGCTTTC		77	56	0	133	6.17e-05	464	1		1		GGAGCTGGGGGACTCGGCCCTTTATCTTTGCGCCAGCAGCTTGGCTCAGGCTAACACTGAAGCTTTCTTTGGACAAGGCACCAGACTCACAGTTGTAG	GGAGCTGGGGGACTCGGCCCTTTATCTTTGCGCCAGCAGCTTGG--------AACACTGAAGCTTTCTTTGGACAAGGCACCAGACTCACAGTTGTAG
0	TRBV13	TRBJ1-1	ASSLTVNTEAF	GCCAGCAGCTTAACGGTGAACACTGAAGCTTTC		45	59	0	104	4.83e-05	465	1		1		GGGGGACTCAGCCCTGTACTTCTGTGCCAGCAGCTTAACGGTGAACACTGAAGCTTTCTTTGGACAAGGCACCAGACTCACAGTTGTAG	GGGGGACTCAGCCCTGTACTTCTGTGCCAGCAGCTTA----TGAACACTGAAGCTTTCTTTGGACAAGGCACCAGACTCACAGTTGTAG
0	TRBV27	TRBJ1-1	ASSLIGDTEAF	GCCAGCAGTTTGATCGGGGACACTGAAGCTTTC	TRBD1	40	38	0.024	78	3.62e-05	466	1	1	1		AGCCCCAACCAGACCTCTCTGTACTTCTCTGCCAGCAGTTTGATCGGGGACACTGAAGCTTTCTTTGGACAAGGCACCAGACTCACAGTTGTAG	AGCCCCAACCAGACCTCTCTGTACTTCTGTGCCAGCAGTTT-----GGGACACTGAAGCTTTCTTTGGACAAGGCACCAGACTCACAGTTGTAG
0	TRBV5-3	TRBJ2-3	APPPGSGTDTQY	GCCCCCCCCCCCGGCTCGGGTACAGATACGCAGTAT		46	28	0	74	3.44e-05	467	1		1		GCTGGGGGACTCGGCCCTGTATCTCTGTGCCCCCCCCCCCGGCTCGGGTACAGATACGCAGTATTTTGGCCCAGGCACCCGGCTGACAGTGCTCG	GCTGGGGGACTCGGCCCTGTATCTCTGTGCC------------------ACAGATACGCAGTATTTTGGCCCAGGCACCCGGCTGACAGTGCTCG
0	TRBV20-1	TRBJ2-6	SATGQGVSGANVLT	AGTGCCACGGGACAGGGTGTCTCTGGGGCCAACGTCCTGACT	TRBD1	45	25	0	70	3.25e-05	468	1	1	1		GCCCATCCTGAAGACAGCAGCTTCTACATCTGCAGTGCCACGGGACAGGGTGTCTCTGGGGCCAACGTCCTGACTTTCGGGGCCGGCAGCAGGCTGACCGTGCTGG	GCCCATCCTGAAGACAGCAGCTTCTACATCTGCAGTGC---GGGACAGGG---CTCTGGGGCCAACGTCCTGACTTTCGGGGCCGGCAGCAGGCTGACCGTGCTGG
0	TRBV6-2	TRBJ2-2	ASSWSSPGELF	GCCAGCAGCTGGTCCTCACCCGGGGAGCTGTTT		8	61	0	69	3.2e-05	469	1		1		GCTCCCTCCCAAACATCTGTGTACTTCTGTGCCAGCAGCTGGTCCTCACCCGGGGAGCTGTTTTTTGGAGAAGGCTCTAGGCTGACCGTACTGG	GCTCCCTCCCAAACATCTGTGTACTTCTGTGCCAGCAG-----------CCGGGGAGCTGTTTTTTGGAGAAGGCTCTAGGCTGACCGTACTGG
0	TRBV27	TRBJ1-5	ASSSLFPISPA	GCCAGCAGTTCTCTATTTCCAATCAGCCCAGCA		62	1	0	63	2.93e-05	470	1		1		CGCCCAGCCCCAACCAGACCTCTCTGTACTTCTGTGCCAGCAGTTCTCTATTTCCAATCAGCCCAGCATTTGGTGATGGGACTCGACTCTCCATCCTAG	CGCCCAGCCCCAACCAGACCTCTCTGTACTTCTGTGCCAGCAGTT-----------------------TTTGGTGATGGGACTCGACTCTCCATCCTAG
0	TRBV10-3	TRBJ1-1	AIRTGGLEAF	GCCATCAGGACAGGGGGATTAGAAGCTTTC	TRBD1	41	20	0	61	2.83e-05	471	1	1	1		ACCAGCTCCCAGACATCTGTGTACTTCTGTGCCATCAGGACAGGGGGATTAGAAGCTTTCTTTGGACAAGGCACCAGACTCACAGTTGTAG	ACCAGCTCCCAGACATCTGTGTACTTCTGTGCCATCAGGACAGGGGG----GAAGCTTTCTTTGGACAAGGCACCAGACTCACAGTTGTAG
0	TRBV6-2	TRBJ1-1	ASSSTGDTEAF	GCCAGCAGTTCTACAGGGGACACTGAAGCTTTC	TRBD1	27	33	0	60	2.79e-05	472	1	1	1		GCTCCCTCCCAAACATCTGTGTACTTCTGTGCCAGCAGTTCTACAGGGGACACTGAAGCTTTCTTTGGACAAGGCACCAGACTCACAGTTGTAG	GCTCCCTCCCAAACATCTGTGTACTTCTGTGCCAGCAGTT--ACAGGGGACACTGAAGCTTTCTTTGGACAAGGCACCAGACTCACAGTTGTAG
0	TRBV30	TRBJ1-4	LDGGSSREKLF	CTGGACGGGGGGAGTTCACGTGAAAAACTGTTT	TRBD2	7	53	0	60	2.79e-05	472	1	1	1		CCTTCTCAGTGACTCTGGCTTCTATCTCTGCCTGGACGGGGGGAGTTCACGTGAAAAACTGTTTTTTGGCAGTGGAACCCAGCTCTCTGTCTTGG	CCTTCTCAGTGACTCTGGCTTCTATCTCTG------CGGGGGG--------TGAAAAACTGTTTTTTGGCAGTGGAACCCAGCTCTCTGTCTTGG
0	TRBV5-5	TRBJ2-3	APPPGSGTDTQY	GCCCCCCCCCCCGGCTCGGGTACAGATACGCAGTAT		9	40	0	49	2.28e-05	474	1		1		GAACGCCTTGTTGCTGGGGGACTCGGCCCTGTATCTCTGTGCCCCCCCCCCCGGCTCGGGTACAGATACGCAGTATTTTGGCCCAGGCACCCGGCTGACAGTGCTCG	GAACGCCTTGTTGCTGGGGGACTCGGCCCTGTATCTCTGTGCC------------------ACAGATACGCAGTATTTTGGCCCAGGCACCCGGCTGACAGTGCTCG
0	TRBV23-1	TRBJ2-4	ASSLAISQNIQY	GCCAGCAGTCTCGCAATTAGCCAAAACATTCAGTAC		20	25	0	45	2.09e-05	475	1		1		CAGAACCGGGAGACACGGCACTGTATCTCTGCGCCAGCAGTCTCGCAATTAGCCAAAACATTCAGTACTTCGGCGCCGGGACCCGGCTCTCAGTGCTGG	CAGAACCGGGAGACACGGCACTGTATCTCTGCGCCAGCAGTC------------AAAACATTCAGTACTTCGGCGCCGGGACCCGGCTCTCAGTGCTGG
0	TRBV10-3	TRBJ2-1	AIGGDEQF	GCCATTGGGGGCGATGAGCAGTTC	TRBD1	36	3	0	39	1.81e-05	476	1	1	1		ACCAGCTCCCAGACATCTGTGTACTTCTGTGCCATTGGGGGCGATGAGCAGTTCTTCGGGCCAGGGACACGGCTCACCGTGCTAG	ACCAGCTCCCAGACATCTGTGTACTTCTGTGCCAT-GGGGGC-ATGAGCAGTTCTTCGGGCCAGGGACACGGCTCACCGTGCTAG
0	TRBV20-1	TRBJ2-2	SAHTMNTGELF	AGTGCTCACACTATGAACACCGGGGAGCTGTTT		5	33	0	38	1.76e-05	477	1		1		TTCTACATCTGCAGTGCTCACACTATGAACACCGGGGAGCTGTTTTTTGGAGAAGGCTCTAGGCTGACCGTACTG	TTCTACATCTGCAGTGCT--------GAACACCGGGGAGCTGTTTTTTGGAGAAGGCTCTAGGCTGACCGTACTG
0	TRBV11-2	TRBJ1-1	ASSSGGIEAF	GCCAGCAGCTCCGGGGGAATTGAAGCTTTC	TRBD2	29	5	0.023	34	1.58e-05	478	1	1	1		GCAAAGCTTGAGGACTCGGCCGTGTATTTCTGTGCCAGCAGCTCCGGGGGAATTGAAGCTTTCTTTGGACAAGGCACCAGACTCACAGTTGTAG	GCAAAGCTTGAGGACTCGGCCGTGTATCTCTGTGCCAGCAGCT-CGGGGG---TGAAGCTTTCTTTGGACAAGGCACCAGACTCACAGTTGTAG
0	TRBV6-2	TRBJ2-5	ASSNPQETQY	GCCAGCAGCAATCCACAAGAGACCCAGTAC		16	17	0	33	1.53e-05	479	1		1		GCTCCCTCCCAAACATCTGTGTACTTCTGTGCCAGCAGCAATCCACAAGAGACCCAGTACTTCGGGCCAGGCACGCGGCTCCTGGTGCTCG	GCTCCCTCCCAAACATCTGTGTACTTCTGTGCCAGCAG-------CAAGAGACCCAGTACTTCGGGCCAGGCACGCGGCTCCTGGTGCTCG
0	TRBV7-9	TRBJ1-1	ASFWGGHTEAF	GCCAGCTTTTGGGGGGGCCACACTGAAGCTTTC	TRBD2	13	20	0	33	1.53e-05	479	1	1	1		CCAGCGCACAGAGCAGGGGGACTCGGCCATGTATCTCTGTGCCAGCTTTTGGGGGGGCCACACTGAAGCTTTCTTTGGACAAGGCACCAGACTCACAGTTGTAG	CCAGCGCACAGAGCAGGGGGACTCGGCCATGTATCTCTGTGCCAGC----GGGGGGG--ACACTGAAGCTTTCTTTGGACAAGGCACCAGACTCACAGTTGTAG
0	TRBV20-1	TRBJ2-1	SAQIRGNEQF	AGTGCCCAGATCCGGGGCAATGAGCAGTTC	TRBD2	19	13	0	32	1.49e-05	481	1	1	1		GCCCATCCTGAAGACAGCAGCTTCTACATCTGCAGTGCCCAGATCCGGGGCAATGAGCAGTTCTTCGGGCCAGGGACACGGCTCACCGTGCTAG	GCCCATCCTGAAGACAGCAGCTTCTACATCTGCAGTGC-------CGGGGCAATGAGCAGTTCTTCGGGCCAGGGACACGGCTCACCGTGCTAG
0	TRBV4-1	TRBJ2-7	ASRKDNSYEQY	GCCAGCAGAAAGGATAATTCCTACGAGCAGTAC		9	22	0	31	1.44e-05	482	1		1		AGCCAGAAGACTCAGCCCTGTATCTCTGCGCCAGCAGAAAGGATAATTCCTACGAGCAGTACTTCGGGCCGGGCACCAGGCTCACGGTCACAG	AGCCAGAAGACTCAGCCCTGTATCTCTGCGCCAGCAG----------TCCTACGAGCAGTACTTCGGGCCGGGCACCAGGCTCACGGTCACAG
0	TRBV2	TRBJ1-2	ARRQGYYGYT	GCCAGAAGACAGGGATACTATGGCTACACC	TRBD1	15	16	0	31	1.44e-05	482	1	1	1		CCACAAAGCTGGAGGACTCAGCCATGTACTTCTGTGCCAGAAGACAGGGATACTATGGCTACACCTTCGGTTCGGGGACCAGGTTAACCGTTGTAG	CCACAAAGCTGGAGGACTCAGCCATGTACTTCTGTGCCAG--GACAGGG--ACTATGGCTACACCTTCGGTTCGGGGACCAGGTTAACCGTTGTAG
0	TRBV20-1	TRBJ1-5	SAEVRDRYNQPQH	AGTGCTGAGGTGAGGGACAGGTACAATCAGCCCCAGCAT	TRBD1	13	16	0.026	29	1.35e-05	484	1	1	1		GCCCATCCTGAAGACAGCAGCTTCTACATCTACAGTGCTGAGGTGAGGGACAGGTACAATCAGCCCCAGCATTTTGGTGATGGGACTCGACTCTCCATCCTAG	GCCCATCCTGAAGACAGCAGCTTCTACATCTGCAGTGCT-------GGGACAGG--CAATCAGCCCCAGCATTTTGGTGATGGGACTCGACTCTCCATCCTAG
0	TRBV20-1	TRBJ2-3	SDKQGGTDTQY	AGCGATAAACAAGGGGGCACAGATACGCAGTAT	TRBD1	13	16	0	29	1.35e-05	484	1	1	1		GCCCATCCTGAAGACAGCAGCTTCTACATCTGCAGCGATAAACAAGGGGGCACAGATACGCAGTATTTTGGCCCAGGCACCCGGCTGACAGTGCTCG	GCCCATCCTGAAGACAGCAGCTTCTACATCTGCAG---------AGGGGGCACAGATACGCAGTATTTTGGCCCAGGCACCCGGCTGACAGTGCTCG
0	TRBV10-2	TRBJ2-1	ASSLSSLNNEQF	GCCAGCAGTCTGAGTTCCCTAAACAATGAGCAGTTC		15	12	0	27	1.25e-05	486	1		1		ACCCGCTCCCAGACATCTGTGTATTTCTGCGCCAGCAGTCTGAGTTCCCTAAACAATGAGCAGTTCTTCGGGCCAGGGACACGGCTCACCGTGCTAG	ACCCGCTCCCAGACATCTGTGTATTTCTGCGCCAGCAGT-------------ACAATGAGCAGTTCTTCGGGCCAGGGACACGGCTCACCGTGCTAG
0	TRBV12-3	TRBJ2-5	ASSRQGFEETQY	GCCAGCAGCAGACAGGGGTTCGAAGAGACCCAGTAC	TRBD1	11	14	0	25	1.16e-05	487	1	1	1		CAGAACCCAGGGACTCAGCTGTGTACTTCTGTGCCAGCAGCAGACAGGGGTTCGAAGAGACCCAGTACTTCGGGCCAGGCACGCGGCTCCTGGTGCTCG	CAGAACCCAGGGACTCAGCTGTGTACTTCTGTGCCAGCAG--GACAGGGG----AAGAGACCCAGTACTTCGGGCCAGGCACGCGGCTCCTGGTGCTCG
0	TRBV2	TRBJ1-5	ASSQGQGGESAQH	GCCAGCAGTCAAGGACAGGGGGGCGAATCAGCCCAGCAT	TRBD1	15	9	0	24	1.11e-05	488	1	1	1		CCACAAAGCTGGAGGACTCAGCCATGTACTTCTGTGCCAGCAGTCAAGGACAGGGGGGCGAATCAGCCCAGCATTTTGGTGATGGGACTCGACTCTCCATCCTAG	CCACAAAGCTGGAGGACTCAGCCATGTACTTCTGTGCCAGCAGT---GGACAGGGGG---------CCCAGCATTTTGGTGATGGGACTCGACTCTCCATCCTAG
0	TRBV10-3	TRBJ2-5	AISEEGPPETQY	GCCATCAGTGAGGAGGGGCCCCCCGAGACCCAGTAC	TRBD2	11	12	0	23	1.07e-05	489	1	2	1		ACCAGCTCCCAGACATCTGTGTACTTCTGTGCCATCAGTGAGGAGGGGCCCCCCGAGACCCAGTACTTCGGGCCAGGCACGCGGCTCCTGGTGCTCG	ACCAGCTCCCAGACATCTGTGTACTTCTGTGCCATCAGTGAGGAGGG-------GAGACCCAGTACTTCGGGCCAGGCACGCGGCTCCTGGTGCTCG
0	TRBV19	TRBJ2-1	ASSTSGQGWNEQF	GCCAGTAGTACCTCGGGACAGGGCTGGAATGAGCAGTTC	TRBD1	11	11	0	22	1.02e-05	490	1	1	1		CGGCCCAAAAGAACCCGACAGCTTTCTATCTCTGTGCCAGTAGTACCTCGGGACAGGGCTGGAATGAGCAGTTCTTCGGGCCAGGGACACGGCTCACCGTGCTAG	CGGCCCAAAAGAACCCGACAGCTTTCTATCTCTGTGCCAGTAGTA----GGGACAGGG----AATGAGCAGTTCTTCGGGCCAGGGACACGGCTCACCGTGCTAG
0	TRBV7-3	TRBJ1-1	ASSLAQGGSGCTEAF	GCCAGCAGTTTAGCACAGGGGGGCTCGGGGTGCACTGAAGCTTTC	TRBD1	20	2	0	22	1.02e-05	490	1	1	1		CCAGCGCACAGAGCGGGGGGACTCAGCCGTGTATCTCTGTGCCAGCAGTTTAGCACAGGGGGGCTCGGGGTGCACTGAAGCTTTCTTTGGACAAGGCACCAGACTCACAGTTGTAG	CCAGCGCACAGAGCGGGGGGACTCAGCCGTGTATCTCTGTGCCAGCAG------ACAGGGGG----------CACTGAAGCTTTCTTTGGACAAGGCACCAGACTCACAGTTGTAG
0	TRBV10-3	TRBJ2-6	AISDPGTGVLGANVLT	GCCATCAGTGACCCCGGGACAGGGGTACTGGGGGCCAACGTCCTGACT	TRBD1	5	16	0	21	9.75e-06	492	1	1	1		ACCAGCTCCCAGACATCTGTGTACTTCTGTGCCATCAGTGACCCCGGGACAGGGGTACTGGGGGCCAACGTCCTGACTTTCGGGGCCGGCAGCAGGCTGACCGTGCTGG	ACCAGCTCCCAGACATCTGTGTACTTCTGTGCCATCAGTGA----GGGACAGGGG-----GGGGCCAACGTCCTGACTTTCGGGGCCGGCAGCAGGCTGACCGTGCTGG
0	TRBV7-9	TRBJ1-1	ASSLGSTPKPF	GCCAGCAGCTTAGGGTCGACCCCGAAGCCTTTC		19	2	0	21	9.75e-06	492	1		1		CCAGCGCACAGAGCAGGGGGACTCGGCCATGTATCTCTGTGCCAGCAGCTTAGGGTCGACCCCGAAGCCTTTCTTTGGACAAGGCACCAGACTCACAGTTGTAG	CCAGCGCACAGAGCAGGGGGACTCGGCCATGTATCTCTGTGCCAGCAGCTTAG---------------CTTTCTTTGGACAAGGCACCAGACTCACAGTTGTAG
0	TRBV13	TRBJ2-1	ASSLGGAAYNEQF	GCCAGCAGCCTCGGGGGGGCCGCCTACAATGAGCAGTTC	TRBD2	12	6	0	18	8.36e-06	494	1	1	1		CCTTGGAGCTGGGGGACTCAGCCCTGTACTTCTGTGCCAGCAGCCTCGGGGGGGCCGCCTACAATGAGCAGTTCTTCGGGCCAGGGACACGGCTCACCGTGCTAG	CCTTGGAGCTGGGGGACTCAGCCCTGTACTTCTGTGCCAGCAGC--CGGGGGGG---CCTACAATGAGCAGTTCTTCGGGCCAGGGACACGGCTCACCGTGCTAG
0	TRBV5-3	TRBJ2-3	APPGSGTDTQY	GCCCCCCCCGGCTCGGGTACAGATACGCAGTAT		11	7	0	18	8.36e-06	494	1		1		GCTGGGGGACTCGGCCCTGTATCTCTGTGCCCCCCCCGGCTCGGGTACAGATACGCAGTATTTTGGCCCAGGCACCCGGCTGACAGTGCTCG	GCTGGGGGACTCGGCCCTGTATCTCTGTGCC---------------ACAGATACGCAGTATTTTGGCCCAGGCACCCGGCTGACAGTGCTCG
0	TRBV28	TRBJ1-1	ASSFWQNTEAF	GCCAGCAGTTTTTGGCAGAACACTGAAGCTTTC		10	8	0	18	8.36e-06	494	1		1		CCGCCAGCACCAACCAGACATCTATGTACCTCTGTGCCAGCAGTTTTTGGCAGAACACTGAAGCTTTCTTTGGACAAGGCACCAGACTCACAGTTGTAG	CCGCCAGCACCAACCAGACATCTATGTACCTCTGTGCCAGCAGTTT------GAACACTGAAGCTTTCTTTGGACAAGGCACCAGACTCACAGTTGTAG
0	TRBV7-9	TRBJ2-1	ASSSTSHEQF	GCCAGCAGCTCCACGTCCCATGAGCAGTTC		7	10	0	17	7.89e-06	497	1		1		CCAGCGCACAGAGCAGGGGGACTCGGCCATGTATCTCTGTGCCAGCAGCTCCACGTCCCATGAGCAGTTCTTCGGGCCAGGGACACGGCTCACCGTGCTAG	CCAGCGCACAGAGCAGGGGGACTCGGCCATGTATCTCTGTGCCAGCAGCT---------ATGAGCAGTTCTTCGGGCCAGGGACACGGCTCACCGTGCTAG
0	TRBV5-5	TRBJ2-3	APPGSGTDTQY	GCCCCCCCCGGCTCGGGTACAGATACGCAGTAT		7	7	0	14	6.5e-06	498	1		1		GAACGCCTTGTTGCTGGGGGACTCGGCCCTGTATCTCTGTGCCCCCCCCGGCTCGGGTACAGATACGCAGTATTTTGGCCCAGGCACCCGGCTGACAGTGCTCG	GAACGCCTTGTTGCTGGGGGACTCGGCCCTGTATCTCTGTGCC---------------ACAGATACGCAGTATTTTGGCCCAGGCACCCGGCTGACAGTGCTCG
0	TRBV25-1	TRBJ2-1	ATPTGERRNSYNEQF	GCCACCCCGACAGGGGAACGTAGAAACTCCTACAATGAGCAGTTC	TRBD1	12	2	0	14	6.5e-06	498	1	1	1		GCCAGGCCCTCACATACCTCTCAGTACCTCTGTGCCACCCCGACAGGGGAACGTAGAAACTCCTACAATGAGCAGTTCTTCGGGCCAGGGACACGGCTCACCGTGCTAG	GCCAGGCCCTCACATACCTCTCAGTACCTCTGTGCCA----GACAGGGG----------CTCCTACAATGAGCAGTTCTTCGGGCCAGGGACACGGCTCACCGTGCTAG
0	TRBV20-1	TRBJ2-1	SARDRLGTSGNSYNEQF	AGTGCTAGAGATAGGCTTGGGACTAGCGGGAATTCCTACAATGAGCAGTTC	TRBD2	1	11	0	12	5.57e-06	500	1	2	1		CAGCTTCTACATCTGCAGTGCTAGAGATAGGCTTGGGACTAGCGGGAATTCCTACAATGAGCAGTTCTTCGGGCCAGGGACACGGCTCACCGTGCTAG	CAGCTTCTACATCTGCAGTGCTAGAGA-------GGGACTAGCGGGA--TCCTACAATGAGCAGTTCTTCGGGCCAGGGACACGGCTCACCGTGCTAG
0	TRBV4-1	TRBJ2-4	ASSFGLAGVENIQY	GCCAGCAGCTTCGGACTAGCGGGAGTTGAGAACATTCAGTAC	TRBD2	6	5	0	11	5.11e-06	501	1	2	1		GCAGCCAGAAGACTCAGCCCTGTATCTCTGCGCCAGCAGCTTCGGACTAGCGGGAGTTGAGAACATTCAGTACTTCGGCGCCGGGACCCGGCTCTCAGTGCTGG	GCAGCCAGAAGACTCAGCCCTGTATCTCTGCGCCAGCAGC---GGACTAGCGGGAG-----AACATTCAGTACTTCGGCGCCGGGACCCGGCTCTCAGTGCTGG
0	TRBV12-3	TRBJ1-2	STEGSGYT	AGCACGGAGGGTAGTGGCTACACC	TRBD2	8	3	0	11	5.11e-06	501	1	2	1		CAGAACCCAGGGACTCAGCTGTCGTACTTGCCAGCACGGAGGGTAGTGGCTACACCTTCGGTTCGGGGACCAGGTTAACCGTTGTAG	CAGAACCCAGGGACTCAGCTGT---------------GGAGGG---TGGCTACACCTTCGGTTCGGGGACCAGGTTAACCGTTGTAG
0	TRBV7-9	TRBJ2-7	ASSPWTGSPYEQY	GCCAGCAGTCCTTGGACAGGGAGCCCCTACGAGCAGTAC	TRBD1	5	4	0	9	4.18e-06	503	1	1	1		CCAGCGCACAGAGCAGGGGGACTCGGCCATGTATCTCTGTGCCAGCAGTCCTTGGACAGGGAGCCCCTACGAGCAGTACTTCGGGCCGGGCACCAGGCTCACGGTCACAG	CCAGCGCACAGAGCAGGGGGACTCGGCCATGTATCTCTGTGCCAGCAG-----GGACAGGG----CCTACGAGCAGTACTTCGGGCCGGGCACCAGGCTCACGGTCACAG
0	TRBV10-3	TRBJ2-5	AISEGGPPETQY	GCCATCAGTGAGGGAGGGCCCCCCGAGACCCAGTAC	TRBD2	6	2	0	8	3.71e-06	504	1	2	1		GGAGTCCGCTACCAGCTCCCAGACATCTGTGTACTTCTGTGCCATCAGTGAGGGAGGGCCCCCCGAGACCCAGTACTTCGGGCCAGGCACGCGGCTCCTGGTGCTCG	GGAGTCCGCTACCAGCTCCCAGACATCTGTGTACTTCTGTGCCATCAGTGAGGGAGGG------GAGACCCAGTACTTCGGGCCAGGCACGCGGCTCCTGGTGCTCG
0	TRBV2	TRBJ1-5	ASSQGQGRISPA	GCCAGCAGTCAAGGACAGGGGCGAATCAGCCCAGCA	TRBD1	2	5	0	7	3.25e-06	505	1	1	1		CCACAAAGCTGGAGGACTCAGCCATGTACTTCTGTGCCAGCAGTCAAGGACAGGGGCGAATCAGCCCAGCATTTGGTGATGGGACTCGACTCTCCATCCTA	CCACAAAGCTGGAGGACTCAGCCATGTACTTCTGTGCCAGCAGT---GGACAGGGG---------------TTTGGTGATGGGACTCGACTCTCCATCCTA
0	TRBV28	TRBJ1-1	STLTLNTEAF	AGCACTTTGACCCTTAACACTGAAGCTTTC		1	5	0	6	2.79e-06	506	1		1		CCGCCAGCACCAACCAGACCATCTACCTCTGTGCCAGCACTTTGACCCTTAACACTGAAGCTTTCTTTGGACAAGGCACCAGACTCACAGTTGTAG	CCGCCAGCACCAACCAGAC-------------------------------AACACTGAAGCTTTCTTTGGACAAGGCACCAGACTCACAGTTGTAG
0	TRBV19	TRBJ2-3	ASSGDTQY	GCCAGTAGTGGGGATACGCAGTAT		2	2	0	4	1.86e-06	507	1		1		CGGCCCAAAAGAACCCGACAGCTTTCTATCTCTGTGCCAGTAGTGGGGATACGCAGTATTTTGGCCCAGGCACCCGGCTGACAGTGCTCG	CGGCCCAAAAGAACCCGACAGCTTTCTATCTCTGTGCCAGTAGT---GATACGCAGTATTTTGGCCCAGGCACCCGGCTGACAGTGCTCG
0	TRBV10-3	TRBJ2-5	AISEGEPPETQY	GCCATCAGTGAGGGGGAGCCCCCCGAGACCCAGTAC	TRBD1	1	3	0	4	1.86e-06	507	1	1	1		ACCAGCTCCCAGACATCTGTGTACTTCTGTGCCATCAGTGAGGGGGAGCCCCCCGAGACCCAGTACTTCGGGCCAGGCACGCGGCTCCTGGTGCTCG	ACCAGCTCCCAGACATCTGTGTACTTCTGTGCCATCAGTGAGGGGG--------GAGACCCAGTACTTCGGGCCAGGCACGCGGCTCCTGGTGCTCG
0	TRBV10-3	TRBJ2-1	AIGTGSGQF	GCCATTGGGACAGGGAGTGGGCAGTTT	TRBD1	3	1	0	4	1.86e-06	507	1	1	1		ACCAGCTCCCAGACATCTGTGTACTTCTGTGCCATTGGGACAGGGAGTGGGCAGTTTTTCGGGCCAGGGACACGGCTCACCGTGCTAG	ACCAGCTCCCAGACATCTGTGTACTTCTGTGCCAT-GGGACAGGG-----GCAGTTCTTCGGGCCAGGGACACGGCTCACCGTGCTAG
0	TRBV10-3	TRBJ2-5	AISEGRPPETQY	GCCATCAGTGAGGGGAGGCCCCCCGAGACCCAGTAC	TRBD2	1	2	0	3	1.39e-06	510	1	2	1		ACCAGCTCCCAGACATCTGTGTACTTCTGTGCCATCAGTGAGGGGAGGCCCCCCGAGACCCAGTACTTCGGGCCAGGCACGCGGCTCCTGGTGCTCG	ACCAGCTCCCAGACATCTGTGTACTTCTGTGCCATCAGTGAGGGGAGG------GAGACCCAGTACTTCGGGCCAGGCACGCGGCTCCTGGTGCTCG
